# Supplementary material for: Predictive Models of Genetic Redundancy in Arabidopsis thaliana
Source: Mol Biol Evol. 2021 Apr 19;38(8):3397–414. doi: 10.1093/molbev/msab111 (PMC8321531; doi:10.1093/molbev/msab111)
Supplement: msab111_Supplementary_Data [file msab111_supplementary_data.zip]

Archive with 2 entries (2 files):
- Supplemental_figures_revision.pdf
- Supplemental_tables_revision.xlsx
