# Supplementary material for: Predictive Models of Genetic Redundancy in Arabidopsis thaliana
Source: Mol Biol Evol. 2021 Apr 19;38(8):3397–414. doi: 10.1093/molbev/msab111 (PMC8321531; doi:10.1093/molbev/msab111)
Supplement: msab111_Supplementary_Data [file msab111_supplementary_data.zip › Supplemental_tables_revision.xlsx]

## Sheet: Supplemental table 1
Feature name	ML model feature name	Description	Source	Calculation for gene pair	Transformation	Data processing method	Feature type	Feature category	RD4 mean	RD9 mean	NR mean	Directionality RD4	Directionality RD9	p-value RD4	p-value RD9	q-value RD4	q-value RD9	Effect size RD4	Effect size RD9
Gene body methylation	continuous_bodyMethylation.MLD_number_in_pair_log	A gene was called as gene body methylated if the percent reads of methlyated vs unmethlayed mapped to more than 50% of a gene.	Lloyd et al. 2015	Number in pair	Log	Binary	Continuous	Epigenetic modifications	-0.539115	-0.559881	-0.584368	-	-	0.73572	0.8201	0.843174	0.8726	0.0266009	0.0131299
Gene body methylation	continuous_bodyMethylation.MLD_number_in_pair_noTF	A gene was called as gene body methylated if the percent reads of methlyated vs unmethlayed mapped to more than 50% of a gene.	Lloyd et al. 2015	Number in pair	None	Binary	Continuous	Epigenetic modifications	0.529412	0.521053	0.536364	+	+	0.73572	0.8201	0.843174	0.8726	0.0266009	0.0131299
Gene body methylation	continuous_bodyMethylation.MLD_number_in_pair_reciprocal	A gene was called as gene body methylated if the percent reads of methlyated vs unmethlayed mapped to more than 50% of a gene.	Lloyd et al. 2015	Number in pair	Reciprocal	Binary	Continuous	Epigenetic modifications	6.06863	6.29474	6.64091	+	+	0.73572	0.8201	0.843174	0.8726	0.0266009	0.0131299
Gene body methylation	continuous_bodyMethylation.MLD_number_in_pair_squared	A gene was called as gene body methylated if the percent reads of methlyated vs unmethlayed mapped to more than 50% of a gene.	Lloyd et al. 2015	Number in pair	Squared	Binary	Continuous	Epigenetic modifications	0.72549	0.752632	0.881818	+	+	0.73572	0.8201	0.843174	0.8726	0.0266009	0.0131299
Chromatin accessibility	continuous_chromatin_accessibility_number_in_pair_log	Whether or not gene contained a Dnase peak site	Sullivan et al. 2014	Number in pair	Log	Binary	Continuous	Epigenetic modifications	0.0790373	0.0985019	0.125192	+	+	0.559187	0.492771	0.722087	0.617715	0.0460296	0.039601
Chromatin accessibility	continuous_chromatin_accessibility_number_in_pair_noTF	Whether or not gene contained a Dnase peak site	Sullivan et al. 2014	Number in pair	None	Binary	Continuous	Epigenetic modifications	1.4902	1.51053	1.56364	+	+	0.559187	0.492771	0.722087	0.617715	0.0460296	0.039601
Chromatin accessibility	continuous_chromatin_accessibility_number_in_pair_reciprocal	Whether or not gene contained a Dnase peak site	Sullivan et al. 2014	Number in pair	Reciprocal	Binary	Continuous	Epigenetic modifications	1.58824	1.41579	1.25909	+	+	0.559187	0.492771	0.722087	0.617715	0.0460296	0.039601
Chromatin accessibility	continuous_chromatin_accessibility_number_in_pair_squared	Whether or not gene contained a Dnase peak site	Sullivan et al. 2014	Number in pair	Squared	Binary	Continuous	Epigenetic modifications	2.66667	2.68947	2.81818	+	+	0.559187	0.492771	0.722087	0.617715	0.0460296	0.039601
Embryo CHG	continuous_embryo_CHG_average_binned	Level of CHG methylation in embryonic tissue	Lloyd et al. 2015	Average	Binned	Continuous	Continuous	Epigenetic modifications	1.05882	1.01579	1	+	+	0.145593	0.450868	0.305779	0.574668	0.114692	0.0435304
Embryo CHG	continuous_embryo_CHG_average_log	Level of CHG methylation in embryonic tissue	Lloyd et al. 2015	Average	Log	Continuous	Continuous	Epigenetic modifications	-4.00023	-3.89761	-3.85855	-	-	0.147851	0.60955	0.30737	0.720346	0.114053	0.0294862
Embryo CHG	continuous_embryo_CHG_average_noTF	Level of CHG methylation in embryonic tissue	Lloyd et al. 2015	Average	None	Continuous	Continuous	Epigenetic modifications	0.0146076	0.00467929	0.00120803	+	+	0.147851	0.60955	0.30737	0.720346	0.114053	0.0294862
Embryo CHG	continuous_embryo_CHG_average_reciprocal	Level of CHG methylation in embryonic tissue	Lloyd et al. 2015	Average	Reciprocal	Continuous	Continuous	Epigenetic modifications	15802.5	14456.9	14052.3	+	+	0.147851	0.60955	0.30737	0.720346	0.114053	0.0294862
Embryo CHG	continuous_embryo_CHG_average_squared	Level of CHG methylation in embryonic tissue	Lloyd et al. 2015	Average	Squared	Continuous	Continuous	Epigenetic modifications	0.0102875	0.00277137	1.53e-05	+	+	0.147851	0.60955	0.30737	0.720346	0.114053	0.0294862
Embryo CHG	continuous_embryo_CHG_difference_binned	Level of CHG methylation in embryonic tissue	Lloyd et al. 2015	Difference	Binned	Continuous	Continuous	Epigenetic modifications	1.03922	1.03158	1.02727	+	+	0.792699	0.507003	0.859349	0.626096	0.0207121	0.0383079
Embryo CHG	continuous_embryo_CHG_difference_log	Level of CHG methylation in embryonic tissue	Lloyd et al. 2015	Difference	Log	Continuous	Continuous	Epigenetic modifications	-5.14598	-4.91741	-4.82248	-	-	0.130696	0.560951	0.305779	0.673399	0.119112	0.0335689
Embryo CHG	continuous_embryo_CHG_difference_noTF	Level of CHG methylation in embryonic tissue	Lloyd et al. 2015	Difference	None	Continuous	Continuous	Epigenetic modifications	0.00148791	0.00177105	0.00194067	+	+	0.130696	0.560951	0.305779	0.673399	0.119112	0.0335689
Embryo CHG	continuous_embryo_CHG_difference_reciprocal	Level of CHG methylation in embryonic tissue	Lloyd et al. 2015	Difference	Reciprocal	Continuous	Continuous	Epigenetic modifications	307506	280856	272538	+	+	0.130696	0.560951	0.305779	0.673399	0.119112	0.0335689
Embryo CHG	continuous_embryo_CHG_difference_squared	Level of CHG methylation in embryonic tissue	Lloyd et al. 2015	Difference	Squared	Continuous	Continuous	Epigenetic modifications	4.54e-05	5.09e-05	3.19e-05	+	+	0.130696	0.560951	0.305779	0.673399	0.119112	0.0335689
Embryo CHG	continuous_embryo_CHG_max_binned	Level of CHG methylation in embryonic tissue	Lloyd et al. 2015	Maximum	Binned	Continuous	Continuous	Epigenetic modifications	1.05882	1.01579	1	+	+	0.145593	0.450868	0.305779	0.574668	0.114692	0.0435304
Embryo CHG	continuous_embryo_CHG_max_log	Level of CHG methylation in embryonic tissue	Lloyd et al. 2015	Maximum	Log	Continuous	Continuous	Epigenetic modifications	-3.70908	-3.6047	-3.56286	-	-	0.13907	0.590428	0.305779	0.701772	0.116582	0.0310739
Embryo CHG	continuous_embryo_CHG_max_noTF	Level of CHG methylation in embryonic tissue	Lloyd et al. 2015	Maximum	None	Continuous	Continuous	Epigenetic modifications	0.0153515	0.00556481	0.00217837	+	+	0.13907	0.590428	0.305779	0.701772	0.116582	0.0310739
Embryo CHG	continuous_embryo_CHG_max_reciprocal	Level of CHG methylation in embryonic tissue	Lloyd et al. 2015	Maximum	Reciprocal	Continuous	Continuous	Epigenetic modifications	7902.24	7231.2	7027.8	+	+	0.13907	0.590428	0.305779	0.701772	0.116582	0.0310739
Embryo CHG	continuous_embryo_CHG_max_squared	Level of CHG methylation in embryonic tissue	Lloyd et al. 2015	Maximum	Squared	Continuous	Continuous	Epigenetic modifications	0.0109337	0.00297392	4.36e-05	+	+	0.13907	0.590428	0.305779	0.701772	0.116582	0.0310739
Embryo CHG	continuous_embryo_CHG_min_binned	Level of CHG methylation in embryonic tissue	Lloyd et al. 2015	Minimum	Binned	Continuous	Continuous	Epigenetic modifications	1.05882	1.01579	1	+	+	0.145593	0.450868	0.305779	0.574668	0.114692	0.0435304
Embryo CHG	continuous_embryo_CHG_min_log	Level of CHG methylation in embryonic tissue	Lloyd et al. 2015	Minimum	Log	Continuous	Continuous	Epigenetic modifications	-3.75819	-3.80521	-3.81536	-	-	0.680983	0.842551	0.808176	0.888234	0.032401	0.011468
Embryo CHG	continuous_embryo_CHG_min_noTF	Level of CHG methylation in embryonic tissue	Lloyd et al. 2015	Minimum	None	Continuous	Continuous	Epigenetic modifications	0.0138636	0.00379377	0.000237691	+	+	0.680983	0.842551	0.808176	0.888234	0.032401	0.011468
Embryo CHG	continuous_embryo_CHG_min_reciprocal	Level of CHG methylation in embryonic tissue	Lloyd et al. 2015	Minimum	Reciprocal	Continuous	Continuous	Epigenetic modifications	6988.83	7049.14	7076.78	+	+	0.680983	0.842551	0.808176	0.888234	0.032401	0.011468
Embryo CHG	continuous_embryo_CHG_min_squared	Level of CHG methylation in embryonic tissue	Lloyd et al. 2015	Minimum	Squared	Continuous	Continuous	Epigenetic modifications	0.00966388	0.00259427	3.06e-06	+	+	0.680983	0.842551	0.808176	0.888234	0.032401	0.011468
Embryo CHG	continuous_embryo_CHG_pair_total_binned	Level of CHG methylation in embryonic tissue	Lloyd et al. 2015	Pair total	Binned	Continuous	Continuous	Epigenetic modifications	1.05882	1.01579	1	+	+	0.145593	0.450868	0.305779	0.574668	0.114692	0.0435304
Embryo CHG	continuous_embryo_CHG_pair_total_log	Level of CHG methylation in embryonic tissue	Lloyd et al. 2015	Pair total	Log	Continuous	Continuous	Epigenetic modifications	-3.6992	-3.59658	-3.55752	-	-	0.147851	0.60955	0.30737	0.720346	0.114053	0.0294862
Embryo CHG	continuous_embryo_CHG_pair_total_noTF	Level of CHG methylation in embryonic tissue	Lloyd et al. 2015	Pair total	None	Continuous	Continuous	Epigenetic modifications	0.0292152	0.00935858	0.00241606	+	+	0.147851	0.60955	0.30737	0.720346	0.114053	0.0294862
Embryo CHG	continuous_embryo_CHG_pair_total_reciprocal	Level of CHG methylation in embryonic tissue	Lloyd et al. 2015	Pair total	Reciprocal	Continuous	Continuous	Epigenetic modifications	7901.25	7228.43	7026.17	+	+	0.147851	0.60955	0.30737	0.720346	0.114053	0.0294862
Embryo CHG	continuous_embryo_CHG_pair_total_squared	Level of CHG methylation in embryonic tissue	Lloyd et al. 2015	Pair total	Squared	Continuous	Continuous	Epigenetic modifications	0.0411499	0.0110855	6.14e-05	+	+	0.147851	0.60955	0.30737	0.720346	0.114053	0.0294862
Embryo CHH	continuous_embryo_CHH_average_binned	Level of CHH methylation in embryonic tissue	Lloyd et al. 2015	Average	Binned	Continuous	Continuous	Epigenetic modifications	1.05882	1.01579	1	+	+	0.145593	0.450868	0.305779	0.574668	0.114692	0.0435304
Embryo CHH	continuous_embryo_CHH_average_log	Level of CHH methylation in embryonic tissue	Lloyd et al. 2015	Average	Log	Continuous	Continuous	Epigenetic modifications	-4.16222	-4.01659	-3.85975	-	-	0.0239673	0.124302	0.115093	0.372922	0.177928	0.0887367
Embryo CHH	continuous_embryo_CHH_average_noTF	Level of CHH methylation in embryonic tissue	Lloyd et al. 2015	Average	None	Continuous	Continuous	Epigenetic modifications	0.00227824	0.00100201	0.000582558	+	+	0.0239673	0.124302	0.115093	0.372922	0.177928	0.0887367
Embryo CHH	continuous_embryo_CHH_average_reciprocal	Level of CHH methylation in embryonic tissue	Lloyd et al. 2015	Average	Reciprocal	Continuous	Continuous	Epigenetic modifications	39209.3	33995.5	28457.7	+	+	0.0239673	0.124302	0.115093	0.372922	0.177928	0.0887367
Embryo CHH	continuous_embryo_CHH_average_squared	Level of CHH methylation in embryonic tissue	Lloyd et al. 2015	Average	Squared	Continuous	Continuous	Epigenetic modifications	0.000208877	5.69e-05	1.25e-06	+	+	0.0239673	0.124302	0.115093	0.372922	0.177928	0.0887367
Embryo CHH	continuous_embryo_CHH_difference_binned	Level of CHH methylation in embryonic tissue	Lloyd et al. 2015	Difference	Binned	Continuous	Continuous	Epigenetic modifications	1.05882	1.01579	1	+	+	0.145593	0.450868	0.305779	0.574668	0.114692	0.0435304
Embryo CHH	continuous_embryo_CHH_difference_log	Level of CHH methylation in embryonic tissue	Lloyd et al. 2015	Difference	Log	Continuous	Continuous	Epigenetic modifications	-4.98866	-4.73766	-4.32993	-	-	0.0205312	0.0222514	0.106347	0.125486	0.182565	0.131985
Embryo CHH	continuous_embryo_CHH_difference_noTF	Level of CHH methylation in embryonic tissue	Lloyd et al. 2015	Difference	None	Continuous	Continuous	Epigenetic modifications	0.00206666	0.00110867	0.00110888	+	+	0.0205312	0.0222514	0.106347	0.125486	0.182565	0.131985
Embryo CHH	continuous_embryo_CHH_difference_reciprocal	Level of CHH methylation in embryonic tissue	Lloyd et al. 2015	Difference	Reciprocal	Continuous	Continuous	Epigenetic modifications	779462	671538	556441	+	+	0.0205312	0.0222514	0.106347	0.125486	0.182565	0.131985
Embryo CHH	continuous_embryo_CHH_difference_squared	Level of CHH methylation in embryonic tissue	Lloyd et al. 2015	Difference	Squared	Continuous	Continuous	Epigenetic modifications	0.000134166	3.81e-05	4.83e-06	+	+	0.0205312	0.0222514	0.106347	0.125486	0.182565	0.131985
Embryo CHH	continuous_embryo_CHH_max_binned	Level of CHH methylation in embryonic tissue	Lloyd et al. 2015	Maximum	Binned	Continuous	Continuous	Epigenetic modifications	1.05882	1.01579	1	+	+	0.145593	0.450868	0.305779	0.574668	0.114692	0.0435304
Embryo CHH	continuous_embryo_CHH_max_log	Level of CHH methylation in embryonic tissue	Lloyd et al. 2015	Maximum	Log	Continuous	Continuous	Epigenetic modifications	-3.87588	-3.74008	-3.56747	-	-	0.0180995	0.0594774	0.0964611	0.232484	0.186276	0.10881
Embryo CHH	continuous_embryo_CHH_max_noTF	Level of CHH methylation in embryonic tissue	Lloyd et al. 2015	Maximum	None	Continuous	Continuous	Epigenetic modifications	0.00331158	0.00155634	0.001137	+	+	0.0180995	0.0594774	0.0964611	0.232484	0.186276	0.10881
Embryo CHH	continuous_embryo_CHH_max_reciprocal	Level of CHH methylation in embryonic tissue	Lloyd et al. 2015	Maximum	Reciprocal	Continuous	Continuous	Epigenetic modifications	19629.6	17029.2	14249.6	+	+	0.0180995	0.0594774	0.0964611	0.232484	0.186276	0.10881
Embryo CHH	continuous_embryo_CHH_max_squared	Level of CHH methylation in embryonic tissue	Lloyd et al. 2015	Maximum	Squared	Continuous	Continuous	Epigenetic modifications	0.000409626	0.000112454	4.89e-06	+	+	0.0180995	0.0594774	0.0964611	0.232484	0.186276	0.10881
Embryo CHH	continuous_embryo_CHH_min_binned	Level of CHH methylation in embryonic tissue	Lloyd et al. 2015	Minimum	Binned	Continuous	Continuous	Epigenetic modifications	1.05882	1.01579	1	+	+	0.145593	0.450868	0.305779	0.574668	0.114692	0.0435304
Embryo CHH	continuous_embryo_CHH_min_log	Level of CHH methylation in embryonic tissue	Lloyd et al. 2015	Minimum	Log	Continuous	Continuous	Epigenetic modifications	-4.75161	-4.6801	-4.82087	-	-	0.688803	0.0585353	0.808176	0.232484	0.0315623	0.109215
Embryo CHH	continuous_embryo_CHH_min_noTF	Level of CHH methylation in embryonic tissue	Lloyd et al. 2015	Minimum	None	Continuous	Continuous	Epigenetic modifications	0.00124491	0.000447673	2.81e-05	+	+	0.688803	0.0585353	0.808176	0.232484	0.0315623	0.109215
Embryo CHH	continuous_embryo_CHH_min_reciprocal	Level of CHH methylation in embryonic tissue	Lloyd et al. 2015	Minimum	Reciprocal	Continuous	Continuous	Epigenetic modifications	73745.8	70155.1	74863.5	+	+	0.688803	0.0585353	0.808176	0.232484	0.0315623	0.109215
Embryo CHH	continuous_embryo_CHH_min_squared	Level of CHH methylation in embryonic tissue	Lloyd et al. 2015	Minimum	Squared	Continuous	Continuous	Epigenetic modifications	7.52e-05	2.04e-05	2.09e-08	+	+	0.688803	0.0585353	0.808176	0.232484	0.0315623	0.109215
Embryo CHH	continuous_embryo_CHH_pair_total_binned	Level of CHH methylation in embryonic tissue	Lloyd et al. 2015	Pair total	Binned	Continuous	Continuous	Epigenetic modifications	1.05882	1.01579	1	+	+	0.145593	0.450868	0.305779	0.574668	0.114692	0.0435304
Embryo CHH	continuous_embryo_CHH_pair_total_log	Level of CHH methylation in embryonic tissue	Lloyd et al. 2015	Pair total	Log	Continuous	Continuous	Epigenetic modifications	-3.86119	-3.71556	-3.55872	-	-	0.0239673	0.124302	0.115093	0.372922	0.177928	0.0887367
Embryo CHH	continuous_embryo_CHH_pair_total_noTF	Level of CHH methylation in embryonic tissue	Lloyd et al. 2015	Pair total	None	Continuous	Continuous	Epigenetic modifications	0.00455649	0.00200402	0.00116512	+	+	0.0239673	0.124302	0.115093	0.372922	0.177928	0.0887367
Embryo CHH	continuous_embryo_CHH_pair_total_reciprocal	Level of CHH methylation in embryonic tissue	Lloyd et al. 2015	Pair total	Reciprocal	Continuous	Continuous	Epigenetic modifications	19604.7	16997.7	14228.8	+	+	0.0239673	0.124302	0.115093	0.372922	0.177928	0.0887367
Embryo CHH	continuous_embryo_CHH_pair_total_squared	Level of CHH methylation in embryonic tissue	Lloyd et al. 2015	Pair total	Squared	Continuous	Continuous	Epigenetic modifications	0.000835509	0.000227527	4.98e-06	+	+	0.0239673	0.124302	0.115093	0.372922	0.177928	0.0887367
Embryo CpG	continuous_embryo_CpG_average_binned	Level of CpG methylation in embryonic tissue	Lloyd et al. 2015	Average	Binned	Continuous	Continuous	Epigenetic modifications	1.41176	1.44737	1.38182	+	+	0.859184	0.524628	0.904482	0.641087	0.0139821	0.0367326
Embryo CpG	continuous_embryo_CpG_average_log	Level of CpG methylation in embryonic tissue	Lloyd et al. 2015	Average	Log	Continuous	Continuous	Epigenetic modifications	-0.990408	-1.13584	-1.5464	-	-	0.137397	0.0613901	0.305779	0.232484	0.117078	0.108003
Embryo CpG	continuous_embryo_CpG_average_noTF	Level of CpG methylation in embryonic tissue	Lloyd et al. 2015	Average	None	Continuous	Continuous	Epigenetic modifications	0.214185	0.212149	0.180089	+	+	0.137397	0.0613901	0.305779	0.232484	0.117078	0.108003
Embryo CpG	continuous_embryo_CpG_average_reciprocal	Level of CpG methylation in embryonic tissue	Lloyd et al. 2015	Average	Reciprocal	Continuous	Continuous	Epigenetic modifications	457.982	709.385	1378.93	+	+	0.137397	0.0613901	0.305779	0.232484	0.117078	0.108003
Embryo CpG	continuous_embryo_CpG_average_squared	Level of CpG methylation in embryonic tissue	Lloyd et al. 2015	Average	Squared	Continuous	Continuous	Epigenetic modifications	0.076636	0.074574	0.0639778	+	+	0.137397	0.0613901	0.305779	0.232484	0.117078	0.108003
Embryo CpG	continuous_embryo_CpG_difference_binned	Level of CpG methylation in embryonic tissue	Lloyd et al. 2015	Difference	Binned	Continuous	Continuous	Epigenetic modifications	1.64706	1.63684	1.52727	+	+	0.313149	0.292553	0.546308	0.500791	0.0794916	0.0607682
Embryo CpG	continuous_embryo_CpG_difference_log	Level of CpG methylation in embryonic tissue	Lloyd et al. 2015	Difference	Log	Continuous	Continuous	Epigenetic modifications	-1.22954	-1.37631	-1.7611	-	-	0.059219	0.0651283	0.241593	0.235078	0.148682	0.106485
Embryo CpG	continuous_embryo_CpG_difference_noTF	Level of CpG methylation in embryonic tissue	Lloyd et al. 2015	Difference	None	Continuous	Continuous	Epigenetic modifications	0.136346	0.126776	0.106805	+	+	0.059219	0.0651283	0.241593	0.235078	0.148682	0.106485
Embryo CpG	continuous_embryo_CpG_difference_reciprocal	Level of CpG methylation in embryonic tissue	Lloyd et al. 2015	Difference	Reciprocal	Continuous	Continuous	Epigenetic modifications	774.872	1187.27	2311.06	+	+	0.059219	0.0651283	0.241593	0.235078	0.148682	0.106485
Embryo CpG	continuous_embryo_CpG_difference_squared	Level of CpG methylation in embryonic tissue	Lloyd et al. 2015	Difference	Squared	Continuous	Continuous	Epigenetic modifications	0.0317107	0.0295563	0.0239498	+	+	0.059219	0.0651283	0.241593	0.235078	0.148682	0.106485
Embryo CpG	continuous_embryo_CpG_max_binned	Level of CpG methylation in embryonic tissue	Lloyd et al. 2015	Maximum	Binned	Continuous	Continuous	Epigenetic modifications	1.68627	1.7	1.61818	+	+	0.620982	0.307217	0.751866	0.521827	0.0389688	0.0589521
Embryo CpG	continuous_embryo_CpG_max_log	Level of CpG methylation in embryonic tissue	Lloyd et al. 2015	Maximum	Log	Continuous	Continuous	Epigenetic modifications	-0.824452	-0.966017	-1.35272	-	-	0.144277	0.0707607	0.305779	0.251879	0.115068	0.104328
Embryo CpG	continuous_embryo_CpG_max_noTF	Level of CpG methylation in embryonic tissue	Lloyd et al. 2015	Maximum	None	Continuous	Continuous	Epigenetic modifications	0.282358	0.275537	0.233491	+	+	0.144277	0.0707607	0.305779	0.251879	0.115068	0.104328
Embryo CpG	continuous_embryo_CpG_max_reciprocal	Level of CpG methylation in embryonic tissue	Lloyd et al. 2015	Maximum	Reciprocal	Continuous	Continuous	Epigenetic modifications	229.957	355.599	690.461	+	+	0.144277	0.0707607	0.305779	0.251879	0.115068	0.104328
Embryo CpG	continuous_embryo_CpG_max_squared	Level of CpG methylation in embryonic tissue	Lloyd et al. 2015	Maximum	Squared	Continuous	Continuous	Epigenetic modifications	0.115757	0.113724	0.097664	+	+	0.144277	0.0707607	0.305779	0.251879	0.115068	0.104328
Embryo CpG	continuous_embryo_CpG_min_binned	Level of CpG methylation in embryonic tissue	Lloyd et al. 2015	Minimum	Binned	Continuous	Continuous	Epigenetic modifications	1.27451	1.32632	1.3	+	+	0.678439	0.709848	0.808176	0.779849	0.0326746	0.0214809
Embryo CpG	continuous_embryo_CpG_min_log	Level of CpG methylation in embryonic tissue	Lloyd et al. 2015	Minimum	Log	Continuous	Continuous	Epigenetic modifications	-1.58356	-1.64335	-1.96986	-	-	0.250424	0.111738	0.464102	0.352737	0.0905792	0.0918235
Embryo CpG	continuous_embryo_CpG_min_noTF	Level of CpG methylation in embryonic tissue	Lloyd et al. 2015	Minimum	None	Continuous	Continuous	Epigenetic modifications	0.146011	0.14876	0.126687	+	+	0.250424	0.111738	0.464102	0.352737	0.0905792	0.0918235
Embryo CpG	continuous_embryo_CpG_min_reciprocal	Level of CpG methylation in embryonic tissue	Lloyd et al. 2015	Minimum	Reciprocal	Continuous	Continuous	Epigenetic modifications	881.859	965.299	1340.46	+	+	0.250424	0.111738	0.464102	0.352737	0.0905792	0.0918235
Embryo CpG	continuous_embryo_CpG_min_squared	Level of CpG methylation in embryonic tissue	Lloyd et al. 2015	Minimum	Squared	Continuous	Continuous	Epigenetic modifications	0.0533707	0.0502026	0.0422665	+	+	0.250424	0.111738	0.464102	0.352737	0.0905792	0.0918235
Embryo CpG	continuous_embryo_CpG_pair_total_binned	Level of CpG methylation in embryonic tissue	Lloyd et al. 2015	Pair total	Binned	Continuous	Continuous	Epigenetic modifications	1.41176	1.44737	1.38182	+	+	0.859184	0.524628	0.904482	0.641087	0.0139821	0.0367326
Embryo CpG	continuous_embryo_CpG_pair_total_log	Level of CpG methylation in embryonic tissue	Lloyd et al. 2015	Pair total	Log	Continuous	Continuous	Epigenetic modifications	-0.689378	-0.834812	-1.24537	-	-	0.137397	0.0613901	0.305779	0.232484	0.117078	0.108003
Embryo CpG	continuous_embryo_CpG_pair_total_noTF	Level of CpG methylation in embryonic tissue	Lloyd et al. 2015	Pair total	None	Continuous	Continuous	Epigenetic modifications	0.428369	0.424297	0.360178	+	+	0.137397	0.0613901	0.305779	0.232484	0.117078	0.108003
Embryo CpG	continuous_embryo_CpG_pair_total_reciprocal	Level of CpG methylation in embryonic tissue	Lloyd et al. 2015	Pair total	Reciprocal	Continuous	Continuous	Epigenetic modifications	228.991	354.692	689.466	+	+	0.137397	0.0613901	0.305779	0.232484	0.117078	0.108003
Embryo CpG	continuous_embryo_CpG_pair_total_squared	Level of CpG methylation in embryonic tissue	Lloyd et al. 2015	Pair total	Squared	Continuous	Continuous	Epigenetic modifications	0.306544	0.298296	0.255911	+	+	0.137397	0.0613901	0.305779	0.232484	0.117078	0.108003
Endosperm CHG	continuous_endosperm_CHG_average_binned	Level of CHG methylation in endosperm tissue	Lloyd et al. 2015	Average	Binned	Continuous	Continuous	Epigenetic modifications	1.05882	1.02105	1	+	+	0.145593	0.283292	0.305779	0.489433	0.114692	0.061947
Endosperm CHG	continuous_endosperm_CHG_average_log	Level of CHG methylation in endosperm tissue	Lloyd et al. 2015	Average	Log	Continuous	Continuous	Epigenetic modifications	-2.91882	-2.9438	-2.96213	-	-	0.811226	0.889481	0.867189	0.921217	0.0188236	0.0080229
Endosperm CHG	continuous_endosperm_CHG_average_noTF	Level of CHG methylation in endosperm tissue	Lloyd et al. 2015	Average	None	Continuous	Continuous	Epigenetic modifications	0.0126621	0.00887944	0.00668414	+	+	0.811226	0.889481	0.867189	0.921217	0.0188236	0.0080229
Endosperm CHG	continuous_endosperm_CHG_average_reciprocal	Level of CHG methylation in endosperm tissue	Lloyd et al. 2015	Average	Reciprocal	Continuous	Continuous	Epigenetic modifications	2812.27	2883	2929.76	+	+	0.811226	0.889481	0.867189	0.921217	0.0188236	0.0080229
Endosperm CHG	continuous_endosperm_CHG_average_squared	Level of CHG methylation in endosperm tissue	Lloyd et al. 2015	Average	Squared	Continuous	Continuous	Epigenetic modifications	0.0032614	0.00113213	0.000210326	+	+	0.811226	0.889481	0.867189	0.921217	0.0188236	0.0080229
Endosperm CHG	continuous_endosperm_CHG_difference_binned	Level of CHG methylation in endosperm tissue	Lloyd et al. 2015	Difference	Binned	Continuous	Continuous	Epigenetic modifications	1.07843	1.10526	1.06364	+	+	0.699442	0.614306	0.813223	0.72555	0.0304268	0.0290948
Endosperm CHG	continuous_endosperm_CHG_difference_log	Level of CHG methylation in endosperm tissue	Lloyd et al. 2015	Difference	Log	Continuous	Continuous	Epigenetic modifications	-3.26127	-3.2654	-3.28083	-	-	0.950388	0.928211	0.955049	0.942851	0.00490362	0.00520166
Endosperm CHG	continuous_endosperm_CHG_difference_noTF	Level of CHG methylation in endosperm tissue	Lloyd et al. 2015	Difference	None	Continuous	Continuous	Epigenetic modifications	0.0101412	0.0111258	0.00935356	+	+	0.950388	0.928211	0.955049	0.942851	0.00490362	0.00520166
Endosperm CHG	continuous_endosperm_CHG_difference_reciprocal	Level of CHG methylation in endosperm tissue	Lloyd et al. 2015	Difference	Reciprocal	Continuous	Continuous	Epigenetic modifications	13264.9	13580.3	13785.3	+	+	0.950388	0.928211	0.955049	0.942851	0.00490362	0.00520166
Endosperm CHG	continuous_endosperm_CHG_difference_squared	Level of CHG methylation in endosperm tissue	Lloyd et al. 2015	Difference	Squared	Continuous	Continuous	Epigenetic modifications	0.000670732	0.000707339	0.000367518	+	+	0.950388	0.928211	0.955049	0.942851	0.00490362	0.00520166
Endosperm CHG	continuous_endosperm_CHG_max_binned	Level of CHG methylation in endosperm tissue	Lloyd et al. 2015	Maximum	Binned	Continuous	Continuous	Epigenetic modifications	1.05882	1.03158	1	+	+	0.145593	0.127019	0.305779	0.372922	0.114692	0.0881015
Endosperm CHG	continuous_endosperm_CHG_max_log	Level of CHG methylation in endosperm tissue	Lloyd et al. 2015	Maximum	Log	Continuous	Continuous	Epigenetic modifications	-2.64188	-2.66167	-2.68044	-	-	0.862957	0.920934	0.904658	0.937769	0.0136037	0.00573066
Endosperm CHG	continuous_endosperm_CHG_max_noTF	Level of CHG methylation in endosperm tissue	Lloyd et al. 2015	Maximum	None	Continuous	Continuous	Epigenetic modifications	0.0177327	0.0144423	0.0113609	+	+	0.862957	0.920934	0.904658	0.937769	0.0136037	0.00573066
Endosperm CHG	continuous_endosperm_CHG_max_reciprocal	Level of CHG methylation in endosperm tissue	Lloyd et al. 2015	Maximum	Reciprocal	Continuous	Continuous	Epigenetic modifications	1408.27	1443.46	1466.78	+	+	0.862957	0.920934	0.904658	0.937769	0.0136037	0.00573066
Endosperm CHG	continuous_endosperm_CHG_max_squared	Level of CHG methylation in endosperm tissue	Lloyd et al. 2015	Maximum	Squared	Continuous	Continuous	Epigenetic modifications	0.00476293	0.00199373	0.00055312	+	+	0.862957	0.920934	0.904658	0.937769	0.0136037	0.00573066
Endosperm CHG	continuous_endosperm_CHG_min_binned	Level of CHG methylation in endosperm tissue	Lloyd et al. 2015	Minimum	Binned	Continuous	Continuous	Epigenetic modifications	1.05882	1.02105	1	+	+	0.145593	0.283292	0.305779	0.489433	0.114692	0.061947
Endosperm CHG	continuous_endosperm_CHG_min_log	Level of CHG methylation in endosperm tissue	Lloyd et al. 2015	Minimum	Log	Continuous	Continuous	Epigenetic modifications	-3.62568	-3.66179	-3.619	-	-	0.757438	0.441662	0.859349	0.574668	0.0243406	0.0444207
Endosperm CHG	continuous_endosperm_CHG_min_noTF	Level of CHG methylation in endosperm tissue	Lloyd et al. 2015	Minimum	None	Continuous	Continuous	Epigenetic modifications	0.00759156	0.00331655	0.00200736	+	+	0.757438	0.441662	0.859349	0.574668	0.0243406	0.0444207
Endosperm CHG	continuous_endosperm_CHG_min_reciprocal	Level of CHG methylation in endosperm tissue	Lloyd et al. 2015	Minimum	Reciprocal	Continuous	Continuous	Epigenetic modifications	6356.05	6417.14	6223.87	+	+	0.757438	0.441662	0.859349	0.574668	0.0243406	0.0444207
Endosperm CHG	continuous_endosperm_CHG_min_squared	Level of CHG methylation in endosperm tissue	Lloyd et al. 2015	Minimum	Squared	Continuous	Continuous	Epigenetic modifications	0.00209524	0.000624197	5.13e-05	+	+	0.757438	0.441662	0.859349	0.574668	0.0243406	0.0444207
Endosperm CHG	continuous_endosperm_CHG_pair_total_binned	Level of CHG methylation in endosperm tissue	Lloyd et al. 2015	Pair total	Binned	Continuous	Continuous	Epigenetic modifications	1.05882	1.02105	1	+	+	0.145593	0.283292	0.305779	0.489433	0.114692	0.061947
Endosperm CHG	continuous_endosperm_CHG_pair_total_log	Level of CHG methylation in endosperm tissue	Lloyd et al. 2015	Pair total	Log	Continuous	Continuous	Epigenetic modifications	-2.61779	-2.64277	-2.6611	-	-	0.811226	0.889481	0.867189	0.921217	0.0188236	0.0080229
Endosperm CHG	continuous_endosperm_CHG_pair_total_noTF	Level of CHG methylation in endosperm tissue	Lloyd et al. 2015	Pair total	None	Continuous	Continuous	Epigenetic modifications	0.0253243	0.0177589	0.0133683	+	+	0.811226	0.889481	0.867189	0.921217	0.0188236	0.0080229
Endosperm CHG	continuous_endosperm_CHG_pair_total_reciprocal	Level of CHG methylation in endosperm tissue	Lloyd et al. 2015	Pair total	Reciprocal	Continuous	Continuous	Epigenetic modifications	1406.13	1441.5	1464.88	+	+	0.811226	0.889481	0.867189	0.921217	0.0188236	0.0080229
Endosperm CHG	continuous_endosperm_CHG_pair_total_squared	Level of CHG methylation in endosperm tissue	Lloyd et al. 2015	Pair total	Squared	Continuous	Continuous	Epigenetic modifications	0.0130456	0.00452851	0.000841306	+	+	0.811226	0.889481	0.867189	0.921217	0.0188236	0.0080229
Endosperm CHH	continuous_endosperm_CHH_average_binned	Level of CHH methylation in endosperm tissue	Lloyd et al. 2015	Average	Binned	Continuous	Continuous	Epigenetic modifications	1.05882	1.01579	1	+	+	0.145593	0.450868	0.305779	0.574668	0.114692	0.0435304
Endosperm CHH	continuous_endosperm_CHH_average_log	Level of CHH methylation in endosperm tissue	Lloyd et al. 2015	Average	Log	Continuous	Continuous	Epigenetic modifications	-2.96987	-2.91743	-3.01206	-	-	0.774725	0.655325	0.859349	0.757077	0.0225557	0.0257716
Endosperm CHH	continuous_endosperm_CHH_average_noTF	Level of CHH methylation in endosperm tissue	Lloyd et al. 2015	Average	None	Continuous	Continuous	Epigenetic modifications	0.00498873	0.00347662	0.0029387	+	+	0.774725	0.655325	0.859349	0.757077	0.0225557	0.0257716
Endosperm CHH	continuous_endosperm_CHH_average_reciprocal	Level of CHH methylation in endosperm tissue	Lloyd et al. 2015	Average	Reciprocal	Continuous	Continuous	Epigenetic modifications	4493.47	3976.33	4927.55	+	+	0.774725	0.655325	0.859349	0.757077	0.0225557	0.0257716
Endosperm CHH	continuous_endosperm_CHH_average_squared	Level of CHH methylation in endosperm tissue	Lloyd et al. 2015	Average	Squared	Continuous	Continuous	Epigenetic modifications	0.000317988	9.7e-05	2.14e-05	+	+	0.774725	0.655325	0.859349	0.757077	0.0225557	0.0257716
Endosperm CHH	continuous_endosperm_CHH_difference_binned	Level of CHH methylation in endosperm tissue	Lloyd et al. 2015	Difference	Binned	Continuous	Continuous	Epigenetic modifications	1.07843	1.03158	1.02727	+	+	0.676531	0.739313	0.808176	0.808781	0.0328801	0.0192121
Endosperm CHH	continuous_endosperm_CHH_difference_log	Level of CHH methylation in endosperm tissue	Lloyd et al. 2015	Difference	Log	Continuous	Continuous	Epigenetic modifications	-3.30116	-3.19181	-3.30806	-	-	0.598723	0.807389	0.73603	0.863085	0.0414734	0.0140756
Endosperm CHH	continuous_endosperm_CHH_difference_noTF	Level of CHH methylation in endosperm tissue	Lloyd et al. 2015	Difference	None	Continuous	Continuous	Epigenetic modifications	0.00495634	0.00412941	0.00419419	+	+	0.598723	0.807389	0.73603	0.863085	0.0414734	0.0140756
Endosperm CHH	continuous_endosperm_CHH_difference_reciprocal	Level of CHH methylation in endosperm tissue	Lloyd et al. 2015	Difference	Reciprocal	Continuous	Continuous	Epigenetic modifications	56927.3	49709.8	62735.6	+	+	0.598723	0.807389	0.73603	0.863085	0.0414734	0.0140756
Endosperm CHH	continuous_endosperm_CHH_difference_squared	Level of CHH methylation in endosperm tissue	Lloyd et al. 2015	Difference	Squared	Continuous	Continuous	Epigenetic modifications	0.000152166	6.48e-05	4.22e-05	+	+	0.598723	0.807389	0.73603	0.863085	0.0414734	0.0140756
Endosperm CHH	continuous_endosperm_CHH_max_binned	Level of CHH methylation in endosperm tissue	Lloyd et al. 2015	Maximum	Binned	Continuous	Continuous	Epigenetic modifications	1.05882	1.01579	1	+	+	0.145593	0.450868	0.305779	0.574668	0.114692	0.0435304
Endosperm CHH	continuous_endosperm_CHH_max_log	Level of CHH methylation in endosperm tissue	Lloyd et al. 2015	Maximum	Log	Continuous	Continuous	Epigenetic modifications	-2.7186	-2.67186	-2.74705	-	-	0.695464	0.996656	0.81013	0.996656	0.0308507	0.000241988
Endosperm CHH	continuous_endosperm_CHH_max_noTF	Level of CHH methylation in endosperm tissue	Lloyd et al. 2015	Maximum	None	Continuous	Continuous	Epigenetic modifications	0.0074669	0.00554132	0.00503579	+	+	0.695464	0.996656	0.81013	0.996656	0.0308507	0.000241988
Endosperm CHH	continuous_endosperm_CHH_max_reciprocal	Level of CHH methylation in endosperm tissue	Lloyd et al. 2015	Maximum	Reciprocal	Continuous	Continuous	Epigenetic modifications	2265.55	2009.66	2476.32	+	+	0.695464	0.996656	0.81013	0.996656	0.0308507	0.000241988
Endosperm CHH	continuous_endosperm_CHH_max_squared	Level of CHH methylation in endosperm tissue	Lloyd et al. 2015	Maximum	Squared	Continuous	Continuous	Epigenetic modifications	0.000564473	0.000182847	5.64e-05	+	+	0.695464	0.996656	0.81013	0.996656	0.0308507	0.000241988
Endosperm CHH	continuous_endosperm_CHH_min_binned	Level of CHH methylation in endosperm tissue	Lloyd et al. 2015	Minimum	Binned	Continuous	Continuous	Epigenetic modifications	1.05882	1.01579	1.00909	+	+	0.57634	0.702352	0.733769	0.775333	0.0440348	0.0220633
Endosperm CHH	continuous_endosperm_CHH_min_log	Level of CHH methylation in endosperm tissue	Lloyd et al. 2015	Minimum	Log	Continuous	Continuous	Epigenetic modifications	-3.53998	-3.51015	-3.60993	-	-	0.596626	0.163377	0.735883	0.411553	0.0417115	0.0804714
Endosperm CHH	continuous_endosperm_CHH_min_noTF	Level of CHH methylation in endosperm tissue	Lloyd et al. 2015	Minimum	None	Continuous	Continuous	Epigenetic modifications	0.00251056	0.00141191	0.000841608	+	+	0.596626	0.163377	0.735883	0.411553	0.0417115	0.0804714
Endosperm CHH	continuous_endosperm_CHH_min_reciprocal	Level of CHH methylation in endosperm tissue	Lloyd et al. 2015	Minimum	Reciprocal	Continuous	Continuous	Epigenetic modifications	5991.07	5695.79	6181.95	+	+	0.596626	0.163377	0.735883	0.411553	0.0417115	0.0804714
Endosperm CHH	continuous_endosperm_CHH_min_squared	Level of CHH methylation in endosperm tissue	Lloyd et al. 2015	Minimum	Squared	Continuous	Continuous	Epigenetic modifications	0.000147587	4.35e-05	7.61e-06	+	+	0.596626	0.163377	0.735883	0.411553	0.0417115	0.0804714
Endosperm CHH	continuous_endosperm_CHH_pair_total_binned	Level of CHH methylation in endosperm tissue	Lloyd et al. 2015	Pair total	Binned	Continuous	Continuous	Epigenetic modifications	1.05882	1.01579	1	+	+	0.145593	0.450868	0.305779	0.574668	0.114692	0.0435304
Endosperm CHH	continuous_endosperm_CHH_pair_total_log	Level of CHH methylation in endosperm tissue	Lloyd et al. 2015	Pair total	Log	Continuous	Continuous	Epigenetic modifications	-2.66884	-2.6164	-2.71103	-	-	0.774725	0.655325	0.859349	0.757077	0.0225557	0.0257716
Endosperm CHH	continuous_endosperm_CHH_pair_total_noTF	Level of CHH methylation in endosperm tissue	Lloyd et al. 2015	Pair total	None	Continuous	Continuous	Epigenetic modifications	0.00997745	0.00695324	0.0058774	+	+	0.774725	0.655325	0.859349	0.757077	0.0225557	0.0257716
Endosperm CHH	continuous_endosperm_CHH_pair_total_reciprocal	Level of CHH methylation in endosperm tissue	Lloyd et al. 2015	Pair total	Reciprocal	Continuous	Continuous	Epigenetic modifications	2246.74	1988.17	2463.77	+	+	0.774725	0.655325	0.859349	0.757077	0.0225557	0.0257716
Endosperm CHH	continuous_endosperm_CHH_pair_total_squared	Level of CHH methylation in endosperm tissue	Lloyd et al. 2015	Pair total	Squared	Continuous	Continuous	Epigenetic modifications	0.00127195	0.000387823	8.58e-05	+	+	0.774725	0.655325	0.859349	0.757077	0.0225557	0.0257716
Endosperm CpG	continuous_endosperm_CpG_average_binned	Level of CpG methylation in endosperm tissue	Lloyd et al. 2015	Average	Binned	Continuous	Continuous	Epigenetic modifications	1.35294	1.35789	1.30909	+	+	0.775094	0.489811	0.859349	0.617715	0.0225177	0.0398724
Endosperm CpG	continuous_endosperm_CpG_average_log	Level of CpG methylation in endosperm tissue	Lloyd et al. 2015	Average	Log	Continuous	Continuous	Epigenetic modifications	-1.02488	-1.24779	-1.55708	-	-	0.0458172	0.074711	0.194223	0.26187	0.157391	0.102897
Endosperm CpG	continuous_endosperm_CpG_average_noTF	Level of CpG methylation in endosperm tissue	Lloyd et al. 2015	Average	None	Continuous	Continuous	Epigenetic modifications	0.178289	0.161613	0.138779	+	+	0.0458172	0.074711	0.194223	0.26187	0.157391	0.102897
Endosperm CpG	continuous_endosperm_CpG_average_reciprocal	Level of CpG methylation in endosperm tissue	Lloyd et al. 2015	Average	Reciprocal	Continuous	Continuous	Epigenetic modifications	160.658	309.644	542.139	+	+	0.0458172	0.074711	0.194223	0.26187	0.157391	0.102897
Endosperm CpG	continuous_endosperm_CpG_average_squared	Level of CpG methylation in endosperm tissue	Lloyd et al. 2015	Average	Squared	Continuous	Continuous	Epigenetic modifications	0.0558688	0.0464805	0.0406065	+	+	0.0458172	0.074711	0.194223	0.26187	0.157391	0.102897
Endosperm CpG	continuous_endosperm_CpG_difference_binned	Level of CpG methylation in endosperm tissue	Lloyd et al. 2015	Difference	Binned	Continuous	Continuous	Epigenetic modifications	1.56863	1.52632	1.5	+	+	0.318578	0.82005	0.555252	0.8726	0.078605	0.0131336
Endosperm CpG	continuous_endosperm_CpG_difference_log	Level of CpG methylation in endosperm tissue	Lloyd et al. 2015	Difference	Log	Continuous	Continuous	Epigenetic modifications	-1.19823	-1.42456	-1.67578	-	-	0.0690372	0.249276	0.270286	0.489433	0.143292	0.0665171
Endosperm CpG	continuous_endosperm_CpG_difference_noTF	Level of CpG methylation in endosperm tissue	Lloyd et al. 2015	Difference	None	Continuous	Continuous	Epigenetic modifications	0.1279	0.116115	0.107111	+	+	0.0690372	0.249276	0.270286	0.489433	0.143292	0.0665171
Endosperm CpG	continuous_endosperm_CpG_difference_reciprocal	Level of CpG methylation in endosperm tissue	Lloyd et al. 2015	Difference	Reciprocal	Continuous	Continuous	Epigenetic modifications	232.316	432.192	751.101	+	+	0.0690372	0.249276	0.270286	0.489433	0.143292	0.0665171
Endosperm CpG	continuous_endosperm_CpG_difference_squared	Level of CpG methylation in endosperm tissue	Lloyd et al. 2015	Difference	Squared	Continuous	Continuous	Epigenetic modifications	0.026793	0.0273148	0.0248223	+	+	0.0690372	0.249276	0.270286	0.489433	0.143292	0.0665171
Endosperm CpG	continuous_endosperm_CpG_max_binned	Level of CpG methylation in endosperm tissue	Lloyd et al. 2015	Maximum	Binned	Continuous	Continuous	Epigenetic modifications	1.54902	1.56316	1.53636	+	+	0.786092	0.566495	0.859349	0.678412	0.0213885	0.0330949
Endosperm CpG	continuous_endosperm_CpG_max_log	Level of CpG methylation in endosperm tissue	Lloyd et al. 2015	Maximum	Log	Continuous	Continuous	Epigenetic modifications	-0.833264	-1.06052	-1.33924	-	-	0.0803075	0.138867	0.289446	0.397508	0.137833	0.0854491
Endosperm CpG	continuous_endosperm_CpG_max_noTF	Level of CpG methylation in endosperm tissue	Lloyd et al. 2015	Maximum	None	Continuous	Continuous	Epigenetic modifications	0.242239	0.21967	0.192334	+	+	0.0803075	0.138867	0.289446	0.397508	0.137833	0.0854491
Endosperm CpG	continuous_endosperm_CpG_max_reciprocal	Level of CpG methylation in endosperm tissue	Lloyd et al. 2015	Maximum	Reciprocal	Continuous	Continuous	Epigenetic modifications	81.0391	156.003	271.738	+	+	0.0803075	0.138867	0.289446	0.397508	0.137833	0.0854491
Endosperm CpG	continuous_endosperm_CpG_max_squared	Level of CpG methylation in endosperm tissue	Lloyd et al. 2015	Maximum	Squared	Continuous	Continuous	Epigenetic modifications	0.0847393	0.0776439	0.069726	+	+	0.0803075	0.138867	0.289446	0.397508	0.137833	0.0854491
Endosperm CpG	continuous_endosperm_CpG_min_binned	Level of CpG methylation in endosperm tissue	Lloyd et al. 2015	Minimum	Binned	Continuous	Continuous	Epigenetic modifications	1.2549	1.22632	1.21818	+	+	0.993725	0.943367	0.993725	0.952337	0.000619791	0.00410141
Endosperm CpG	continuous_endosperm_CpG_min_log	Level of CpG methylation in endosperm tissue	Lloyd et al. 2015	Minimum	Log	Continuous	Continuous	Epigenetic modifications	-1.70207	-1.71588	-2.05485	-	-	0.09288	0.0247724	0.305628	0.132884	0.132434	0.129611
Endosperm CpG	continuous_endosperm_CpG_min_noTF	Level of CpG methylation in endosperm tissue	Lloyd et al. 2015	Minimum	None	Continuous	Continuous	Epigenetic modifications	0.114339	0.103555	0.0852234	+	+	0.09288	0.0247724	0.305628	0.132884	0.132434	0.129611
Endosperm CpG	continuous_endosperm_CpG_min_reciprocal	Level of CpG methylation in endosperm tissue	Lloyd et al. 2015	Minimum	Reciprocal	Continuous	Continuous	Epigenetic modifications	374.46	375.768	557.173	+	+	0.09288	0.0247724	0.305628	0.132884	0.132434	0.129611
Endosperm CpG	continuous_endosperm_CpG_min_squared	Level of CpG methylation in endosperm tissue	Lloyd et al. 2015	Minimum	Squared	Continuous	Continuous	Epigenetic modifications	0.0403949	0.0289745	0.0238981	+	+	0.09288	0.0247724	0.305628	0.132884	0.132434	0.129611
Endosperm CpG	continuous_endosperm_CpG_pair_total_binned	Level of CpG methylation in endosperm tissue	Lloyd et al. 2015	Pair total	Binned	Continuous	Continuous	Epigenetic modifications	1.35294	1.35789	1.30909	+	+	0.775094	0.489811	0.859349	0.617715	0.0225177	0.0398724
Endosperm CpG	continuous_endosperm_CpG_pair_total_log	Level of CpG methylation in endosperm tissue	Lloyd et al. 2015	Pair total	Log	Continuous	Continuous	Epigenetic modifications	-0.723848	-0.946756	-1.25605	-	-	0.0458172	0.074711	0.194223	0.26187	0.157391	0.102897
Endosperm CpG	continuous_endosperm_CpG_pair_total_noTF	Level of CpG methylation in endosperm tissue	Lloyd et al. 2015	Pair total	None	Continuous	Continuous	Epigenetic modifications	0.356577	0.323225	0.277558	+	+	0.0458172	0.074711	0.194223	0.26187	0.157391	0.102897
Endosperm CpG	continuous_endosperm_CpG_pair_total_reciprocal	Level of CpG methylation in endosperm tissue	Lloyd et al. 2015	Pair total	Reciprocal	Continuous	Continuous	Epigenetic modifications	80.3292	154.822	271.069	+	+	0.0458172	0.074711	0.194223	0.26187	0.157391	0.102897
Endosperm CpG	continuous_endosperm_CpG_pair_total_squared	Level of CpG methylation in endosperm tissue	Lloyd et al. 2015	Pair total	Squared	Continuous	Continuous	Epigenetic modifications	0.223475	0.185922	0.162426	+	+	0.0458172	0.074711	0.194223	0.26187	0.157391	0.102897
H3K23ac	continuous_H3K23ac_number_in_pair_log	Acetylation level on histone H3 at K23	Lloyd et al. 2015	Number in pair	Log	Binary	Continuous	Epigenetic modifications	0.0830396	0.071166	-0.015858	+	+	0.0531637	0.0299626	0.220797	0.148444	0.152388	0.125319
H3K23ac	continuous_H3K23ac_number_in_pair_noTF	Acetylation level on histone H3 at K23	Lloyd et al. 2015	Number in pair	None	Binary	Continuous	Epigenetic modifications	1.54902	1.50526	1.32727	+	+	0.0531637	0.0299626	0.220797	0.148444	0.152388	0.125319
H3K23ac	continuous_H3K23ac_number_in_pair_reciprocal	Acetylation level on histone H3 at K23	Lloyd et al. 2015	Number in pair	Reciprocal	Binary	Continuous	Epigenetic modifications	1.72549	1.73158	2.22727	+	+	0.0531637	0.0299626	0.220797	0.148444	0.152388	0.125319
H3K23ac	continuous_H3K23ac_number_in_pair_squared	Acetylation level on histone H3 at K23	Lloyd et al. 2015	Number in pair	Squared	Binary	Continuous	Epigenetic modifications	2.88235	2.74737	2.30909	+	+	0.0531637	0.0299626	0.220797	0.148444	0.152388	0.125319
H3K27me3	continuous_H3K27me3_number_in_pair_log	Trimethylation level on histone H3 K27	Lloyd et al. 2015	Number in pair	Log	Binary	Continuous	Epigenetic modifications	-0.831332	-0.722529	-0.537938	-	-	0.00149284	0.00355592	0.0131713	0.0366437	0.250309	0.168303
H3K27me3	continuous_H3K27me3_number_in_pair_noTF	Trimethylation level on histone H3 K27	Lloyd et al. 2015	Number in pair	None	Binary	Continuous	Epigenetic modifications	0.196078	0.347368	0.627273	+	+	0.00149284	0.00355592	0.0131713	0.0366437	0.250309	0.168303
H3K27me3	continuous_H3K27me3_number_in_pair_reciprocal	Trimethylation level on histone H3 K27	Lloyd et al. 2015	Number in pair	Reciprocal	Binary	Continuous	Epigenetic modifications	8.56863	7.72368	6.36364	+	+	0.00149284	0.00355592	0.0131713	0.0366437	0.250309	0.168303
H3K27me3	continuous_H3K27me3_number_in_pair_squared	Trimethylation level on histone H3 K27	Lloyd et al. 2015	Number in pair	Squared	Binary	Continuous	Epigenetic modifications	0.27451	0.547368	1.1	+	+	0.00149284	0.00355592	0.0131713	0.0366437	0.250309	0.168303
H3K4me1	continuous_H3K4me1_number_in_pair_log	Methylation level on histone H3 at K4	Lloyd et al. 2015	Number in pair	Log	Binary	Continuous	Epigenetic modifications	0.149868	0.0907427	-0.0266173	+	+	0.0168613	0.0778108	0.0909132	0.266392	0.188336	0.101818
H3K4me1	continuous_H3K4me1_number_in_pair_noTF	Methylation level on histone H3 at K4	Lloyd et al. 2015	Number in pair	None	Binary	Continuous	Epigenetic modifications	1.72549	1.59474	1.41818	+	+	0.0168613	0.0778108	0.0909132	0.266392	0.188336	0.101818
H3K4me1	continuous_H3K4me1_number_in_pair_reciprocal	Methylation level on histone H3 at K4	Lloyd et al. 2015	Number in pair	Reciprocal	Binary	Continuous	Epigenetic modifications	1.47059	1.77632	2.64545	+	+	0.0168613	0.0778108	0.0909132	0.266392	0.188336	0.101818
H3K4me1	continuous_H3K4me1_number_in_pair_squared	Methylation level on histone H3 at K4	Lloyd et al. 2015	Number in pair	Squared	Binary	Continuous	Epigenetic modifications	3.37255	3.03684	2.69091	+	+	0.0168613	0.0778108	0.0909132	0.266392	0.188336	0.101818
H3K4me3	continuous_H3K4me3_number_in_pair_log	Trimethylation level on histone H3 K4	Lloyd et al. 2015	Number in pair	Log	Binary	Continuous	Epigenetic modifications	0.169476	0.152935	0.0870659	+	+	0.0729692	0.022593	0.280909	0.125486	0.14131	0.13165
H3K4me3	continuous_H3K4me3_number_in_pair_noTF	Trimethylation level on histone H3 K4	Lloyd et al. 2015	Number in pair	None	Binary	Continuous	Epigenetic modifications	1.7451	1.71579	1.56364	+	+	0.0729692	0.022593	0.280909	0.125486	0.14131	0.13165
H3K4me3	continuous_H3K4me3_number_in_pair_reciprocal	Trimethylation level on histone H3 K4	Lloyd et al. 2015	Number in pair	Reciprocal	Binary	Continuous	Epigenetic modifications	1.29412	1.40263	1.72273	+	+	0.0729692	0.022593	0.280909	0.125486	0.14131	0.13165
H3K4me3	continuous_H3K4me3_number_in_pair_squared	Trimethylation level on histone H3 K4	Lloyd et al. 2015	Number in pair	Squared	Binary	Continuous	Epigenetic modifications	3.39216	3.32632	2.92727	+	+	0.0729692	0.022593	0.280909	0.125486	0.14131	0.13165
H3K9ac	continuous_H3K9ac_number_in_pair_log	Acetylation level on histone H3 at K9	Lloyd et al. 2015	Number in pair	Log	Binary	Continuous	Epigenetic modifications	0.0693343	0.0680515	-0.00667346	+	+	0.222074	0.139989	0.423919	0.398506	0.0962307	0.0852071
H3K9ac	continuous_H3K9ac_number_in_pair_noTF	Acetylation level on histone H3 at K9	Lloyd et al. 2015	Number in pair	None	Binary	Continuous	Epigenetic modifications	1.54902	1.53158	1.4	+	+	0.222074	0.139989	0.423919	0.398506	0.0962307	0.0852071
H3K9ac	continuous_H3K9ac_number_in_pair_reciprocal	Acetylation level on histone H3 at K9	Lloyd et al. 2015	Number in pair	Reciprocal	Binary	Continuous	Epigenetic modifications	1.89216	1.85263	2.34545	+	+	0.222074	0.139989	0.423919	0.398506	0.0962307	0.0852071
H3K9ac	continuous_H3K9ac_number_in_pair_squared	Acetylation level on histone H3 at K9	Lloyd et al. 2015	Number in pair	Squared	Binary	Continuous	Epigenetic modifications	2.92157	2.85789	2.56364	+	+	0.222074	0.139989	0.423919	0.398506	0.0962307	0.0852071
H3K9me1	continuous_H3K9me1_number_in_pair_log	Methylation level on histone H3 at K9	Lloyd et al. 2015	Number in pair	Log	Binary	Continuous	Epigenetic modifications	-0.862745	-0.851047	-0.818182	-	-	0.484485	0.447286	0.66965	0.574668	0.0550973	0.0438756
H3K9me1	continuous_H3K9me1_number_in_pair_noTF	Methylation level on histone H3 at K9	Lloyd et al. 2015	Number in pair	None	Binary	Continuous	Epigenetic modifications	0.137255	0.152632	0.181818	+	+	0.484485	0.447286	0.66965	0.574668	0.0550973	0.0438756
H3K9me1	continuous_H3K9me1_number_in_pair_reciprocal	Methylation level on histone H3 at K9	Lloyd et al. 2015	Number in pair	Reciprocal	Binary	Continuous	Epigenetic modifications	8.76471	8.67105	8.36364	+	+	0.484485	0.447286	0.66965	0.574668	0.0550973	0.0438756
H3K9me1	continuous_H3K9me1_number_in_pair_squared	Methylation level on histone H3 at K9	Lloyd et al. 2015	Number in pair	Squared	Binary	Continuous	Epigenetic modifications	0.137255	0.163158	0.181818	+	+	0.484485	0.447286	0.66965	0.574668	0.0550973	0.0438756
H3K9me2	continuous_H3K9me2_number_in_pair_log	Dimethylation level on histone H3 at K9	Lloyd et al. 2015	Number in pair	Log	Binary	Continuous	Epigenetic modifications	-0.960784	-0.966837	-0.936364	-	-	0.534616	0.194901	0.698181	0.41626	0.0489397	0.0748371
H3K9me2	continuous_H3K9me2_number_in_pair_noTF	Dimethylation level on histone H3 at K9	Lloyd et al. 2015	Number in pair	None	Binary	Continuous	Epigenetic modifications	0.0392157	0.0368421	0.0636364	+	+	0.534616	0.194901	0.698181	0.41626	0.0489397	0.0748371
H3K9me2	continuous_H3K9me2_number_in_pair_reciprocal	Dimethylation level on histone H3 at K9	Lloyd et al. 2015	Number in pair	Reciprocal	Binary	Continuous	Epigenetic modifications	9.64706	9.71316	9.42727	+	+	0.534616	0.194901	0.698181	0.41626	0.0489397	0.0748371
H3K9me2	continuous_H3K9me2_number_in_pair_squared	Dimethylation level on histone H3 at K9	Lloyd et al. 2015	Number in pair	Squared	Binary	Continuous	Epigenetic modifications	0.0392157	0.0473684	0.0636364	+	+	0.534616	0.194901	0.698181	0.41626	0.0489397	0.0748371
H3T3p	continuous_H3T3p_number_in_pair_log	Phosphorylation level on histone H3 at T3	Lloyd et al. 2015	Number in pair	Log	Binary	Continuous	Epigenetic modifications	-0.668567	-0.592534	-0.427085	-	-	0.00868499	0.00959177	0.0533837	0.0737636	0.206817	0.149546
H3T3p	continuous_H3T3p_number_in_pair_noTF	Phosphorylation level on histone H3 at T3	Lloyd et al. 2015	Number in pair	None	Binary	Continuous	Epigenetic modifications	0.372549	0.473684	0.7	+	+	0.00868499	0.00959177	0.0533837	0.0737636	0.206817	0.149546
H3T3p	continuous_H3T3p_number_in_pair_reciprocal	Phosphorylation level on histone H3 at T3	Lloyd et al. 2015	Number in pair	Reciprocal	Binary	Continuous	Epigenetic modifications	7.14706	6.54211	5.24545	+	+	0.00868499	0.00959177	0.0533837	0.0737636	0.206817	0.149546
H3T3p	continuous_H3T3p_number_in_pair_squared	Phosphorylation level on histone H3 at T3	Lloyd et al. 2015	Number in pair	Squared	Binary	Continuous	Epigenetic modifications	0.490196	0.663158	1.06364	+	+	0.00868499	0.00959177	0.0533837	0.0737636	0.206817	0.149546
Roots CHG	continuous_roots_CHG_average_binned	Level of CHG methylation in root tissue	Lloyd et al. 2015	Average	Binned	Continuous	Continuous	Epigenetic modifications	1.05882	1.01579	1	+	+	0.145593	0.450868	0.305779	0.574668	0.114692	0.0435304
Roots CHG	continuous_roots_CHG_average_log	Level of CHG methylation in root tissue	Lloyd et al. 2015	Average	Log	Continuous	Continuous	Epigenetic modifications	-2.99581	-3.01902	-3.0156	-	-	0.792707	0.508836	0.859349	0.626096	0.0207113	0.0381427
Roots CHG	continuous_roots_CHG_average_noTF	Level of CHG methylation in root tissue	Lloyd et al. 2015	Average	None	Continuous	Continuous	Epigenetic modifications	0.00687695	0.00205964	0.000370339	+	+	0.792707	0.508836	0.859349	0.626096	0.0207113	0.0381427
Roots CHG	continuous_roots_CHG_average_reciprocal	Level of CHG methylation in root tissue	Lloyd et al. 2015	Average	Reciprocal	Continuous	Continuous	Epigenetic modifications	1091.56	1096.36	1085.37	+	+	0.792707	0.508836	0.859349	0.626096	0.0207113	0.0381427
Roots CHG	continuous_roots_CHG_average_squared	Level of CHG methylation in root tissue	Lloyd et al. 2015	Average	Squared	Continuous	Continuous	Epigenetic modifications	0.00241192	0.00065226	6.11e-06	+	+	0.792707	0.508836	0.859349	0.626096	0.0207113	0.0381427
Roots CHG	continuous_roots_CHG_difference_binned	Level of CHG methylation in root tissue	Lloyd et al. 2015	Difference	Binned	Continuous	Continuous	Epigenetic modifications	1.05882	1.02105	1.00909	+	+	0.57634	0.904317	0.733769	0.927747	0.0440348	0.00694032
Roots CHG	continuous_roots_CHG_difference_log	Level of CHG methylation in root tissue	Lloyd et al. 2015	Difference	Log	Continuous	Continuous	Epigenetic modifications	-3.13389	-3.14986	-3.14226	-	-	0.792707	0.508836	0.859349	0.626096	0.0207113	0.0381427
Roots CHG	continuous_roots_CHG_difference_noTF	Level of CHG methylation in root tissue	Lloyd et al. 2015	Difference	None	Continuous	Continuous	Epigenetic modifications	0.00329639	0.00131225	0.000631804	+	+	0.792707	0.508836	0.859349	0.626096	0.0207113	0.0381427
Roots CHG	continuous_roots_CHG_difference_reciprocal	Level of CHG methylation in root tissue	Lloyd et al. 2015	Difference	Reciprocal	Continuous	Continuous	Epigenetic modifications	1487.68	1493.68	1478.02	+	+	0.792707	0.508836	0.859349	0.626096	0.0207113	0.0381427
Roots CHG	continuous_roots_CHG_difference_squared	Level of CHG methylation in root tissue	Lloyd et al. 2015	Difference	Squared	Continuous	Continuous	Epigenetic modifications	0.000554176	0.000168154	2.17e-05	+	+	0.792707	0.508836	0.859349	0.626096	0.0207113	0.0381427
Roots CHG	continuous_roots_CHG_max_binned	Level of CHG methylation in root tissue	Lloyd et al. 2015	Maximum	Binned	Continuous	Continuous	Epigenetic modifications	1.05882	1.01579	1	+	+	0.145593	0.450868	0.305779	0.574668	0.114692	0.0435304
Roots CHG	continuous_roots_CHG_max_log	Level of CHG methylation in root tissue	Lloyd et al. 2015	Maximum	Log	Continuous	Continuous	Epigenetic modifications	-2.85059	-2.87141	-2.86666	-	-	0.792707	0.508836	0.859349	0.626096	0.0207113	0.0381427
Roots CHG	continuous_roots_CHG_max_noTF	Level of CHG methylation in root tissue	Lloyd et al. 2015	Maximum	None	Continuous	Continuous	Epigenetic modifications	0.00852515	0.00271576	0.000686241	+	+	0.792707	0.508836	0.859349	0.626096	0.0207113	0.0381427
Roots CHG	continuous_roots_CHG_max_reciprocal	Level of CHG methylation in root tissue	Lloyd et al. 2015	Maximum	Reciprocal	Continuous	Continuous	Epigenetic modifications	779.457	782.753	774.749	+	+	0.792707	0.508836	0.859349	0.626096	0.0207113	0.0381427
Roots CHG	continuous_roots_CHG_max_squared	Level of CHG methylation in root tissue	Lloyd et al. 2015	Maximum	Squared	Continuous	Continuous	Epigenetic modifications	0.00370659	0.00101433	2.27e-05	+	+	0.792707	0.508836	0.859349	0.626096	0.0207113	0.0381427
Roots CHG	continuous_roots_CHG_min_binned	Level of CHG methylation in root tissue	Lloyd et al. 2015	Minimum	Binned	Continuous	Continuous	Epigenetic modifications	1.05882	1.01579	1	+	+	0.145593	0.450868	0.305779	0.574668	0.114692	0.0435304
Roots CHG	continuous_roots_CHG_min_log	Level of CHG methylation in root tissue	Lloyd et al. 2015	Minimum	Log	Continuous	Continuous	Epigenetic modifications	-3.17078	-3.20878	-3.21363	-	-	0.57634	0.702352	0.733769	0.775333	0.0440348	0.0220633
Roots CHG	continuous_roots_CHG_min_noTF	Level of CHG methylation in root tissue	Lloyd et al. 2015	Minimum	None	Continuous	Continuous	Epigenetic modifications	0.00522876	0.00140351	5.44e-05	+	+	0.57634	0.702352	0.733769	0.775333	0.0440348	0.0220633
Roots CHG	continuous_roots_CHG_min_reciprocal	Level of CHG methylation in root tissue	Lloyd et al. 2015	Minimum	Reciprocal	Continuous	Continuous	Epigenetic modifications	1637.33	1661.23	1656.34	+	+	0.57634	0.702352	0.733769	0.775333	0.0440348	0.0220633
Roots CHG	continuous_roots_CHG_min_squared	Level of CHG methylation in root tissue	Lloyd et al. 2015	Minimum	Squared	Continuous	Continuous	Epigenetic modifications	0.00139434	0.000374269	3.26e-07	+	+	0.57634	0.702352	0.733769	0.775333	0.0440348	0.0220633
Roots CHG	continuous_roots_CHG_pair_total_binned	Level of CHG methylation in root tissue	Lloyd et al. 2015	Pair total	Binned	Continuous	Continuous	Epigenetic modifications	1.05882	1.01579	1	+	+	0.145593	0.450868	0.305779	0.574668	0.114692	0.0435304
Roots CHG	continuous_roots_CHG_pair_total_log	Level of CHG methylation in root tissue	Lloyd et al. 2015	Pair total	Log	Continuous	Continuous	Epigenetic modifications	-2.69478	-2.71799	-2.71457	-	-	0.792707	0.508836	0.859349	0.626096	0.0207113	0.0381427
Roots CHG	continuous_roots_CHG_pair_total_noTF	Level of CHG methylation in root tissue	Lloyd et al. 2015	Pair total	None	Continuous	Continuous	Epigenetic modifications	0.0137539	0.00411927	0.000740678	+	+	0.792707	0.508836	0.859349	0.626096	0.0207113	0.0381427
Roots CHG	continuous_roots_CHG_pair_total_reciprocal	Level of CHG methylation in root tissue	Lloyd et al. 2015	Pair total	Reciprocal	Continuous	Continuous	Epigenetic modifications	545.78	548.179	542.683	+	+	0.792707	0.508836	0.859349	0.626096	0.0207113	0.0381427
Roots CHG	continuous_roots_CHG_pair_total_squared	Level of CHG methylation in root tissue	Lloyd et al. 2015	Pair total	Squared	Continuous	Continuous	Epigenetic modifications	0.00964767	0.00260904	2.44e-05	+	+	0.792707	0.508836	0.859349	0.626096	0.0207113	0.0381427
Roots CHH	continuous_roots_CHH_average_binned	Level of CHH methylation in root tissue	Lloyd et al. 2015	Average	Binned	Continuous	Continuous	Epigenetic modifications	1.05882	1.01579	1	+	+	0.145593	0.450868	0.305779	0.574668	0.114692	0.0435304
Roots CHH	continuous_roots_CHH_average_log	Level of CHH methylation in root tissue	Lloyd et al. 2015	Average	Log	Continuous	Continuous	Epigenetic modifications	-3.26712	-3.29272	-3.28381	-	-	0.944346	0.284681	0.953655	0.489433	0.00550169	0.0617686
Roots CHH	continuous_roots_CHH_average_noTF	Level of CHH methylation in root tissue	Lloyd et al. 2015	Average	None	Continuous	Continuous	Epigenetic modifications	0.000596022	0.000159985	9.21e-05	+	+	0.944346	0.284681	0.953655	0.489433	0.00550169	0.0617686
Roots CHH	continuous_roots_CHH_average_reciprocal	Level of CHH methylation in root tissue	Lloyd et al. 2015	Average	Reciprocal	Continuous	Continuous	Epigenetic modifications	1966.33	1994.62	1972.13	+	+	0.944346	0.284681	0.953655	0.489433	0.00550169	0.0617686
Roots CHH	continuous_roots_CHH_average_squared	Level of CHH methylation in root tissue	Lloyd et al. 2015	Average	Squared	Continuous	Continuous	Epigenetic modifications	1.81e-05	4.86e-06	4.67e-07	+	+	0.944346	0.284681	0.953655	0.489433	0.00550169	0.0617686
Roots CHH	continuous_roots_CHH_difference_binned	Level of CHH methylation in root tissue	Lloyd et al. 2015	Difference	Binned	Continuous	Continuous	Epigenetic modifications	1.05882	1.01579	1.01818	+	+	0.944345	0.284679	0.953655	0.489433	0.00550176	0.0617688
Roots CHH	continuous_roots_CHH_difference_log	Level of CHH methylation in root tissue	Lloyd et al. 2015	Difference	Log	Continuous	Continuous	Epigenetic modifications	-2.97092	-2.99299	-2.98278	-	-	0.944346	0.284681	0.953655	0.489433	0.00550169	0.0617686
Roots CHH	continuous_roots_CHH_difference_noTF	Level of CHH methylation in root tissue	Lloyd et al. 2015	Difference	None	Continuous	Continuous	Epigenetic modifications	0.000675369	0.000181283	0.000184282	+	+	0.944346	0.284681	0.953655	0.489433	0.00550169	0.0617686
Roots CHH	continuous_roots_CHH_difference_reciprocal	Level of CHH methylation in root tissue	Lloyd et al. 2015	Difference	Reciprocal	Continuous	Continuous	Epigenetic modifications	983.412	997.376	986.067	+	+	0.944346	0.284681	0.953655	0.489433	0.00550169	0.0617686
Roots CHH	continuous_roots_CHH_difference_squared	Level of CHH methylation in root tissue	Lloyd et al. 2015	Difference	Squared	Continuous	Continuous	Epigenetic modifications	2.33e-05	6.24e-06	1.87e-06	+	+	0.944346	0.284681	0.953655	0.489433	0.00550169	0.0617686
Roots CHH	continuous_roots_CHH_max_binned	Level of CHH methylation in root tissue	Lloyd et al. 2015	Maximum	Binned	Continuous	Continuous	Epigenetic modifications	1.05882	1.01579	1	+	+	0.145593	0.450868	0.305779	0.574668	0.114692	0.0435304
Roots CHH	continuous_roots_CHH_max_log	Level of CHH methylation in root tissue	Lloyd et al. 2015	Maximum	Log	Continuous	Continuous	Epigenetic modifications	-2.96817	-2.99225	-2.98278	-	-	0.944346	0.284681	0.953655	0.489433	0.00550169	0.0617686
Roots CHH	continuous_roots_CHH_max_noTF	Level of CHH methylation in root tissue	Lloyd et al. 2015	Maximum	None	Continuous	Continuous	Epigenetic modifications	0.000933707	0.000250627	0.000184282	+	+	0.944346	0.284681	0.953655	0.489433	0.00550169	0.0617686
Roots CHH	continuous_roots_CHH_max_reciprocal	Level of CHH methylation in root tissue	Lloyd et al. 2015	Maximum	Reciprocal	Continuous	Continuous	Epigenetic modifications	983.255	997.334	986.067	+	+	0.944346	0.284681	0.953655	0.489433	0.00550169	0.0617686
Roots CHH	continuous_roots_CHH_max_squared	Level of CHH methylation in root tissue	Lloyd et al. 2015	Maximum	Squared	Continuous	Continuous	Epigenetic modifications	4.45e-05	1.19e-05	1.87e-06	+	+	0.944346	0.284681	0.953655	0.489433	0.00550169	0.0617686
Roots CHH	continuous_roots_CHH_min_binned	Level of CHH methylation in root tissue	Lloyd et al. 2015	Minimum	Binned	Continuous	Continuous	Epigenetic modifications	1.05882	1.01579	1	+	+	0.145593	0.450868	0.305779	0.574668	0.114692	0.0435304
Roots CHH	continuous_roots_CHH_min_log	Level of CHH methylation in root tissue	Lloyd et al. 2015	Minimum	Log	Continuous	Continuous	Epigenetic modifications	-2.86063	-2.87498	-2.88024	-	-	0.145593	0.450868	0.305779	0.574668	0.114692	0.0435304
Roots CHH	continuous_roots_CHH_min_noTF	Level of CHH methylation in root tissue	Lloyd et al. 2015	Minimum	None	Continuous	Continuous	Epigenetic modifications	0.000258338	6.93e-05	0	+	+	0.145593	0.450868	0.305779	0.574668	0.114692	0.0435304
Roots CHH	continuous_roots_CHH_min_reciprocal	Level of CHH methylation in root tissue	Lloyd et al. 2015	Minimum	Reciprocal	Continuous	Continuous	Epigenetic modifications	745.606	755.405	759	+	+	0.145593	0.450868	0.305779	0.574668	0.114692	0.0435304
Roots CHH	continuous_roots_CHH_min_squared	Level of CHH methylation in root tissue	Lloyd et al. 2015	Minimum	Squared	Continuous	Continuous	Epigenetic modifications	3.4e-06	9.14e-07	0	+	+	0.145593	0.450868	0.305779	0.574668	0.114692	0.0435304
Roots CHH	continuous_roots_CHH_pair_total_binned	Level of CHH methylation in root tissue	Lloyd et al. 2015	Pair total	Binned	Continuous	Continuous	Epigenetic modifications	1.05882	1.01579	1	+	+	0.145593	0.450868	0.305779	0.574668	0.114692	0.0435304
Roots CHH	continuous_roots_CHH_pair_total_log	Level of CHH methylation in root tissue	Lloyd et al. 2015	Pair total	Log	Continuous	Continuous	Epigenetic modifications	-2.96609	-2.99169	-2.98278	-	-	0.944346	0.284681	0.953655	0.489433	0.00550169	0.0617686
Roots CHH	continuous_roots_CHH_pair_total_noTF	Level of CHH methylation in root tissue	Lloyd et al. 2015	Pair total	None	Continuous	Continuous	Epigenetic modifications	0.00119205	0.00031997	0.000184282	+	+	0.944346	0.284681	0.953655	0.489433	0.00550169	0.0617686
Roots CHH	continuous_roots_CHH_pair_total_reciprocal	Level of CHH methylation in root tissue	Lloyd et al. 2015	Pair total	Reciprocal	Continuous	Continuous	Epigenetic modifications	983.166	997.31	986.067	+	+	0.944346	0.284681	0.953655	0.489433	0.00550169	0.0617686
Roots CHH	continuous_roots_CHH_pair_total_squared	Level of CHH methylation in root tissue	Lloyd et al. 2015	Pair total	Squared	Continuous	Continuous	Epigenetic modifications	7.25e-05	1.95e-05	1.87e-06	+	+	0.944346	0.284681	0.953655	0.489433	0.00550169	0.0617686
Roots CpG	continuous_roots_CpG_average_binned	Level of CpG methylation in root tissue	Lloyd et al. 2015	Average	Binned	Continuous	Continuous	Epigenetic modifications	1.80392	1.85263	1.72727	+	+	0.464131	0.217128	0.66965	0.444832	0.0576945	0.0712566
Roots CpG	continuous_roots_CpG_average_log	Level of CpG methylation in root tissue	Lloyd et al. 2015	Average	Log	Continuous	Continuous	Epigenetic modifications	-1.02904	-1.28239	-1.77362	-	-	0.0887613	0.0435492	0.304361	0.196993	0.134134	0.116533
Roots CpG	continuous_roots_CpG_average_noTF	Level of CpG methylation in root tissue	Lloyd et al. 2015	Average	None	Continuous	Continuous	Epigenetic modifications	0.196313	0.197357	0.167534	+	+	0.0887613	0.0435492	0.304361	0.196993	0.134134	0.116533
Roots CpG	continuous_roots_CpG_average_reciprocal	Level of CpG methylation in root tissue	Lloyd et al. 2015	Average	Reciprocal	Continuous	Continuous	Epigenetic modifications	484.448	1034.31	2049.19	+	+	0.0887613	0.0435492	0.304361	0.196993	0.134134	0.116533
Roots CpG	continuous_roots_CpG_average_squared	Level of CpG methylation in root tissue	Lloyd et al. 2015	Average	Squared	Continuous	Continuous	Epigenetic modifications	0.0599126	0.0661484	0.0589329	+	+	0.0887613	0.0435492	0.304361	0.196993	0.134134	0.116533
Roots CpG	continuous_roots_CpG_difference_binned	Level of CpG methylation in root tissue	Lloyd et al. 2015	Difference	Binned	Continuous	Continuous	Epigenetic modifications	1.23529	1.17895	1.2	+	+	0.915373	0.550769	0.945629	0.66655	0.00837474	0.0344452
Roots CpG	continuous_roots_CpG_difference_log	Level of CpG methylation in root tissue	Lloyd et al. 2015	Difference	Log	Continuous	Continuous	Epigenetic modifications	-1.13378	-1.48079	-1.90872	-	-	0.00551091	0.0485471	0.0363553	0.207445	0.218744	0.113885
Roots CpG	continuous_roots_CpG_difference_noTF	Level of CpG methylation in root tissue	Lloyd et al. 2015	Difference	None	Continuous	Continuous	Epigenetic modifications	0.154253	0.124831	0.104146	+	+	0.00551091	0.0485471	0.0363553	0.207445	0.218744	0.113885
Roots CpG	continuous_roots_CpG_difference_reciprocal	Level of CpG methylation in root tissue	Lloyd et al. 2015	Difference	Reciprocal	Continuous	Continuous	Epigenetic modifications	457.77	981.222	1928.63	+	+	0.00551091	0.0485471	0.0363553	0.207445	0.218744	0.113885
Roots CpG	continuous_roots_CpG_difference_squared	Level of CpG methylation in root tissue	Lloyd et al. 2015	Difference	Squared	Continuous	Continuous	Epigenetic modifications	0.046723	0.0328125	0.0251451	+	+	0.00551091	0.0485471	0.0363553	0.207445	0.218744	0.113885
Roots CpG	continuous_roots_CpG_max_binned	Level of CpG methylation in root tissue	Lloyd et al. 2015	Maximum	Binned	Continuous	Continuous	Epigenetic modifications	1.66667	1.66842	1.61818	+	+	0.697372	0.553908	0.81184	0.666825	0.0306472	0.0341742
Roots CpG	continuous_roots_CpG_max_log	Level of CpG methylation in root tissue	Lloyd et al. 2015	Maximum	Log	Continuous	Continuous	Epigenetic modifications	-0.842087	-1.10221	-1.56812	-	-	0.0969457	0.0706246	0.305779	0.251879	0.130814	0.104378
Roots CpG	continuous_roots_CpG_max_noTF	Level of CpG methylation in root tissue	Lloyd et al. 2015	Maximum	None	Continuous	Continuous	Epigenetic modifications	0.27344	0.259772	0.219607	+	+	0.0969457	0.0706246	0.305779	0.251879	0.130814	0.104378
Roots CpG	continuous_roots_CpG_max_reciprocal	Level of CpG methylation in root tissue	Lloyd et al. 2015	Maximum	Reciprocal	Continuous	Continuous	Epigenetic modifications	242.99	517.967	1025.14	+	+	0.0969457	0.0706246	0.305779	0.251879	0.130814	0.104378
Roots CpG	continuous_roots_CpG_max_squared	Level of CpG methylation in root tissue	Lloyd et al. 2015	Maximum	Squared	Continuous	Continuous	Epigenetic modifications	0.108849	0.10596	0.0919422	+	+	0.0969457	0.0706246	0.305779	0.251879	0.130814	0.104378
Roots CpG	continuous_roots_CpG_min_binned	Level of CpG methylation in root tissue	Lloyd et al. 2015	Minimum	Binned	Continuous	Continuous	Epigenetic modifications	1.47059	1.56842	1.46364	+	+	0.711518	0.212166	0.822595	0.443979	0.0291457	0.072032
Roots CpG	continuous_roots_CpG_min_log	Level of CpG methylation in root tissue	Lloyd et al. 2015	Minimum	Log	Continuous	Continuous	Epigenetic modifications	-1.79907	-1.78232	-2.04476	-	-	0.431025	0.133703	0.66965	0.389763	0.0620589	0.0865828
Roots CpG	continuous_roots_CpG_min_noTF	Level of CpG methylation in root tissue	Lloyd et al. 2015	Minimum	None	Continuous	Continuous	Epigenetic modifications	0.119187	0.134941	0.115461	+	+	0.431025	0.133703	0.66965	0.389763	0.0620589	0.0865828
Roots CpG	continuous_roots_CpG_min_reciprocal	Level of CpG methylation in root tissue	Lloyd et al. 2015	Minimum	Reciprocal	Continuous	Continuous	Epigenetic modifications	973.024	1000.62	1273.81	+	+	0.431025	0.133703	0.66965	0.389763	0.0620589	0.0865828
Roots CpG	continuous_roots_CpG_min_squared	Level of CpG methylation in root tissue	Lloyd et al. 2015	Minimum	Squared	Continuous	Continuous	Epigenetic modifications	0.0343378	0.0427427	0.0384962	+	+	0.431025	0.133703	0.66965	0.389763	0.0620589	0.0865828
Roots CpG	continuous_roots_CpG_pair_total_binned	Level of CpG methylation in root tissue	Lloyd et al. 2015	Pair total	Binned	Continuous	Continuous	Epigenetic modifications	1.80392	1.85263	1.72727	+	+	0.464131	0.217128	0.66965	0.444832	0.0576945	0.0712566
Roots CpG	continuous_roots_CpG_pair_total_log	Level of CpG methylation in root tissue	Lloyd et al. 2015	Pair total	Log	Continuous	Continuous	Epigenetic modifications	-0.728005	-0.981359	-1.47259	-	-	0.0887613	0.0435492	0.304361	0.196993	0.134134	0.116533
Roots CpG	continuous_roots_CpG_pair_total_noTF	Level of CpG methylation in root tissue	Lloyd et al. 2015	Pair total	None	Continuous	Continuous	Epigenetic modifications	0.392627	0.394714	0.335069	+	+	0.0887613	0.0435492	0.304361	0.196993	0.134134	0.116533
Roots CpG	continuous_roots_CpG_pair_total_reciprocal	Level of CpG methylation in root tissue	Lloyd et al. 2015	Pair total	Reciprocal	Continuous	Continuous	Epigenetic modifications	242.224	517.156	1024.6	+	+	0.0887613	0.0435492	0.304361	0.196993	0.134134	0.116533
Roots CpG	continuous_roots_CpG_pair_total_squared	Level of CpG methylation in root tissue	Lloyd et al. 2015	Pair total	Squared	Continuous	Continuous	Epigenetic modifications	0.23965	0.264594	0.235732	+	+	0.0887613	0.0435492	0.304361	0.196993	0.134134	0.116533
Sperm CHG	continuous_sperm_CHG_average_binned	Level of CHG methylation in sperm tissue	Lloyd et al. 2015	Average	Binned	Continuous	Continuous	Epigenetic modifications	1.05882	1.01579	1	+	+	0.145593	0.450868	0.305779	0.574668	0.114692	0.0435304
Sperm CHG	continuous_sperm_CHG_average_log	Level of CHG methylation in sperm tissue	Lloyd et al. 2015	Average	Log	Continuous	Continuous	Epigenetic modifications	-3.99418	-4.01673	-4.02787	-	-	0.802198	0.964866	0.863545	0.968154	0.0197424	0.00254314
Sperm CHG	continuous_sperm_CHG_average_noTF	Level of CHG methylation in sperm tissue	Lloyd et al. 2015	Average	None	Continuous	Continuous	Epigenetic modifications	0.0147342	0.00457679	0.000809401	+	+	0.802198	0.964866	0.863545	0.968154	0.0197424	0.00254314
Sperm CHG	continuous_sperm_CHG_average_reciprocal	Level of CHG methylation in sperm tissue	Lloyd et al. 2015	Average	Reciprocal	Continuous	Continuous	Epigenetic modifications	15496.8	15755.8	15814.3	+	+	0.802198	0.964866	0.863545	0.968154	0.0197424	0.00254314
Sperm CHG	continuous_sperm_CHG_average_squared	Level of CHG methylation in sperm tissue	Lloyd et al. 2015	Average	Squared	Continuous	Continuous	Epigenetic modifications	0.0107249	0.00288685	9.04e-06	+	+	0.802198	0.964866	0.863545	0.968154	0.0197424	0.00254314
Sperm CHG	continuous_sperm_CHG_difference_binned	Level of CHG methylation in sperm tissue	Lloyd et al. 2015	Difference	Binned	Continuous	Continuous	Epigenetic modifications	1.05882	1.08421	1.07273	+	+	0.438259	0.737152	0.66965	0.807264	0.0610893	0.0193774
Sperm CHG	continuous_sperm_CHG_difference_log	Level of CHG methylation in sperm tissue	Lloyd et al. 2015	Difference	Log	Continuous	Continuous	Epigenetic modifications	-3.72318	-3.72376	-3.73504	-	-	0.792406	0.935636	0.859349	0.94666	0.020742	0.00466243
Sperm CHG	continuous_sperm_CHG_difference_noTF	Level of CHG methylation in sperm tissue	Lloyd et al. 2015	Difference	None	Continuous	Continuous	Epigenetic modifications	0.00131847	0.00159757	0.0013955	+	+	0.792406	0.935636	0.859349	0.94666	0.020742	0.00466243
Sperm CHG	continuous_sperm_CHG_difference_reciprocal	Level of CHG methylation in sperm tissue	Lloyd et al. 2015	Difference	Reciprocal	Continuous	Continuous	Epigenetic modifications	7748.82	7878.01	7909.32	+	+	0.792406	0.935636	0.859349	0.94666	0.020742	0.00466243
Sperm CHG	continuous_sperm_CHG_difference_squared	Level of CHG methylation in sperm tissue	Lloyd et al. 2015	Difference	Squared	Continuous	Continuous	Epigenetic modifications	3.93e-05	4.27e-05	2.93e-05	+	+	0.792406	0.935636	0.859349	0.94666	0.020742	0.00466243
Sperm CHG	continuous_sperm_CHG_max_binned	Level of CHG methylation in sperm tissue	Lloyd et al. 2015	Maximum	Binned	Continuous	Continuous	Epigenetic modifications	1.05882	1.01579	1	+	+	0.145593	0.450868	0.305779	0.574668	0.114692	0.0435304
Sperm CHG	continuous_sperm_CHG_max_log	Level of CHG methylation in sperm tissue	Lloyd et al. 2015	Maximum	Log	Continuous	Continuous	Epigenetic modifications	-3.6988	-3.71721	-3.72979	-	-	0.802198	0.957065	0.863545	0.964082	0.0197424	0.00310829
Sperm CHG	continuous_sperm_CHG_max_noTF	Level of CHG methylation in sperm tissue	Lloyd et al. 2015	Maximum	None	Continuous	Continuous	Epigenetic modifications	0.0153934	0.00537558	0.00150715	+	+	0.802198	0.957065	0.863545	0.964082	0.0197424	0.00310829
Sperm CHG	continuous_sperm_CHG_max_reciprocal	Level of CHG methylation in sperm tissue	Lloyd et al. 2015	Maximum	Reciprocal	Continuous	Continuous	Epigenetic modifications	7748.4	7877.9	7907.59	+	+	0.802198	0.957065	0.863545	0.964082	0.0197424	0.00310829
Sperm CHG	continuous_sperm_CHG_max_squared	Level of CHG methylation in sperm tissue	Lloyd et al. 2015	Maximum	Squared	Continuous	Continuous	Epigenetic modifications	0.0113662	0.00308312	3.2e-05	+	+	0.802198	0.957065	0.863545	0.964082	0.0197424	0.00310829
Sperm CHG	continuous_sperm_CHG_min_binned	Level of CHG methylation in sperm tissue	Lloyd et al. 2015	Minimum	Binned	Continuous	Continuous	Epigenetic modifications	1.05882	1.01579	1	+	+	0.145593	0.450868	0.305779	0.574668	0.114692	0.0435304
Sperm CHG	continuous_sperm_CHG_min_log	Level of CHG methylation in sperm tissue	Lloyd et al. 2015	Minimum	Log	Continuous	Continuous	Epigenetic modifications	-3.16489	-3.20909	-3.20689	-	-	0.944346	0.284681	0.953655	0.489433	0.00550169	0.0617686
Sperm CHG	continuous_sperm_CHG_min_noTF	Level of CHG methylation in sperm tissue	Lloyd et al. 2015	Minimum	None	Continuous	Continuous	Epigenetic modifications	0.0140749	0.00377801	0.00011165	+	+	0.944346	0.284681	0.953655	0.489433	0.00550169	0.0617686
Sperm CHG	continuous_sperm_CHG_min_reciprocal	Level of CHG methylation in sperm tissue	Lloyd et al. 2015	Minimum	Reciprocal	Continuous	Continuous	Epigenetic modifications	1647.09	1671.17	1652.42	+	+	0.944346	0.284681	0.953655	0.489433	0.00550169	0.0617686
Sperm CHG	continuous_sperm_CHG_min_squared	Level of CHG methylation in sperm tissue	Lloyd et al. 2015	Minimum	Squared	Continuous	Continuous	Epigenetic modifications	0.0101033	0.00271194	6.86e-07	+	+	0.944346	0.284681	0.953655	0.489433	0.00550169	0.0617686
Sperm CHG	continuous_sperm_CHG_pair_total_binned	Level of CHG methylation in sperm tissue	Lloyd et al. 2015	Pair total	Binned	Continuous	Continuous	Epigenetic modifications	1.05882	1.01579	1	+	+	0.145593	0.450868	0.305779	0.574668	0.114692	0.0435304
Sperm CHG	continuous_sperm_CHG_pair_total_log	Level of CHG methylation in sperm tissue	Lloyd et al. 2015	Pair total	Log	Continuous	Continuous	Epigenetic modifications	-3.69315	-3.7157	-3.72684	-	-	0.802198	0.964866	0.863545	0.968154	0.0197424	0.00254314
Sperm CHG	continuous_sperm_CHG_pair_total_noTF	Level of CHG methylation in sperm tissue	Lloyd et al. 2015	Pair total	None	Continuous	Continuous	Epigenetic modifications	0.0294683	0.00915359	0.0016188	+	+	0.802198	0.964866	0.863545	0.968154	0.0197424	0.00254314
Sperm CHG	continuous_sperm_CHG_pair_total_reciprocal	Level of CHG methylation in sperm tissue	Lloyd et al. 2015	Pair total	Reciprocal	Continuous	Continuous	Epigenetic modifications	7748.39	7877.89	7907.13	+	+	0.802198	0.964866	0.863545	0.968154	0.0197424	0.00254314
Sperm CHG	continuous_sperm_CHG_pair_total_squared	Level of CHG methylation in sperm tissue	Lloyd et al. 2015	Pair total	Squared	Continuous	Continuous	Epigenetic modifications	0.0428997	0.0115474	3.62e-05	+	+	0.802198	0.964866	0.863545	0.968154	0.0197424	0.00254314
Sperm CHH	continuous_sperm_CHH_average_binned	Level of CHH methylation in sperm tissue	Lloyd et al. 2015	Average	Binned	Continuous	Continuous	Epigenetic modifications	1.05882	1.03684	1.06364	+	+	0.438241	0.238868	0.66965	0.4803	0.0610918	0.0680015
Sperm CHH	continuous_sperm_CHH_average_log	Level of CHH methylation in sperm tissue	Lloyd et al. 2015	Average	Log	Continuous	Continuous	Epigenetic modifications	-4.15521	-4.07742	-3.99395	-	-	0.267317	0.419674	0.484694	0.574668	0.087422	0.0465914
Sperm CHH	continuous_sperm_CHH_average_noTF	Level of CHH methylation in sperm tissue	Lloyd et al. 2015	Average	None	Continuous	Continuous	Epigenetic modifications	0.000535371	0.000552929	0.000873416	+	+	0.267317	0.419674	0.484694	0.574668	0.087422	0.0465914
Sperm CHH	continuous_sperm_CHH_average_reciprocal	Level of CHH methylation in sperm tissue	Lloyd et al. 2015	Average	Reciprocal	Continuous	Continuous	Epigenetic modifications	30662.8	28953.5	28341.9	+	+	0.267317	0.419674	0.484694	0.574668	0.087422	0.0465914
Sperm CHH	continuous_sperm_CHH_average_squared	Level of CHH methylation in sperm tissue	Lloyd et al. 2015	Average	Squared	Continuous	Continuous	Epigenetic modifications	5.1e-06	3.12e-06	6.65e-06	+	+	0.267317	0.419674	0.484694	0.574668	0.087422	0.0465914
Sperm CHH	continuous_sperm_CHH_difference_binned	Level of CHH methylation in sperm tissue	Lloyd et al. 2015	Difference	Binned	Continuous	Continuous	Epigenetic modifications	1.03922	1.03158	1.05455	+	+	0.582185	0.432796	0.733769	0.574668	0.0433615	0.0452883
Sperm CHH	continuous_sperm_CHH_difference_log	Level of CHH methylation in sperm tissue	Lloyd et al. 2015	Difference	Log	Continuous	Continuous	Epigenetic modifications	-5.0626	-4.85871	-4.78477	-	-	0.307968	0.623452	0.53931	0.733281	0.0803474	0.0283458
Sperm CHH	continuous_sperm_CHH_difference_noTF	Level of CHH methylation in sperm tissue	Lloyd et al. 2015	Difference	None	Continuous	Continuous	Epigenetic modifications	0.000746052	0.000927876	0.00155712	+	+	0.307968	0.623452	0.53931	0.733281	0.0803474	0.0283458
Sperm CHH	continuous_sperm_CHH_difference_reciprocal	Level of CHH methylation in sperm tissue	Lloyd et al. 2015	Difference	Reciprocal	Continuous	Continuous	Epigenetic modifications	590455	554996	545264	+	+	0.307968	0.623452	0.53931	0.733281	0.0803474	0.0283458
Sperm CHH	continuous_sperm_CHH_difference_squared	Level of CHH methylation in sperm tissue	Lloyd et al. 2015	Difference	Squared	Continuous	Continuous	Epigenetic modifications	9.23e-06	8.75e-06	2.54e-05	+	+	0.307968	0.623452	0.53931	0.733281	0.0803474	0.0283458
Sperm CHH	continuous_sperm_CHH_max_binned	Level of CHH methylation in sperm tissue	Lloyd et al. 2015	Maximum	Binned	Continuous	Continuous	Epigenetic modifications	1.03922	1.03158	1.06364	+	+	0.434979	0.237938	0.66965	0.479798	0.0615277	0.0681364
Sperm CHH	continuous_sperm_CHH_max_log	Level of CHH methylation in sperm tissue	Lloyd et al. 2015	Maximum	Log	Continuous	Continuous	Epigenetic modifications	-3.89604	-3.80682	-3.73018	-	-	0.269165	0.49573	0.486132	0.617715	0.0870852	0.0393304
Sperm CHH	continuous_sperm_CHH_max_noTF	Level of CHH methylation in sperm tissue	Lloyd et al. 2015	Maximum	None	Continuous	Continuous	Epigenetic modifications	0.000908397	0.00101687	0.00165197	+	+	0.269165	0.49573	0.486132	0.617715	0.0870852	0.0393304
Sperm CHH	continuous_sperm_CHH_max_reciprocal	Level of CHH methylation in sperm tissue	Lloyd et al. 2015	Maximum	Reciprocal	Continuous	Continuous	Epigenetic modifications	16391.9	15455.2	15145.7	+	+	0.269165	0.49573	0.486132	0.617715	0.0870852	0.0393304
Sperm CHH	continuous_sperm_CHH_max_squared	Level of CHH methylation in sperm tissue	Lloyd et al. 2015	Maximum	Squared	Continuous	Continuous	Epigenetic modifications	1.42e-05	1.03e-05	2.59e-05	+	+	0.269165	0.49573	0.486132	0.617715	0.0870852	0.0393304
Sperm CHH	continuous_sperm_CHH_min_binned	Level of CHH methylation in sperm tissue	Lloyd et al. 2015	Minimum	Binned	Continuous	Continuous	Epigenetic modifications	1.05882	1.03684	1.03636	+	+	0.792705	0.739323	0.859349	0.808781	0.0207115	0.0192113
Sperm CHH	continuous_sperm_CHH_min_log	Level of CHH methylation in sperm tissue	Lloyd et al. 2015	Minimum	Log	Continuous	Continuous	Epigenetic modifications	-4.25702	-4.32003	-4.28296	-	-	0.768996	0.317573	0.859349	0.531821	0.0231459	0.0577038
Sperm CHH	continuous_sperm_CHH_min_noTF	Level of CHH methylation in sperm tissue	Lloyd et al. 2015	Minimum	None	Continuous	Continuous	Epigenetic modifications	0.000162345	8.9e-05	9.49e-05	+	+	0.768996	0.317573	0.859349	0.531821	0.0231459	0.0577038
Sperm CHH	continuous_sperm_CHH_min_reciprocal	Level of CHH methylation in sperm tissue	Lloyd et al. 2015	Minimum	Reciprocal	Continuous	Continuous	Epigenetic modifications	22651.6	23731.6	23037.3	+	+	0.768996	0.317573	0.859349	0.531821	0.0231459	0.0577038
Sperm CHH	continuous_sperm_CHH_min_squared	Level of CHH methylation in sperm tissue	Lloyd et al. 2015	Minimum	Squared	Continuous	Continuous	Epigenetic modifications	5.96e-07	2.71e-07	1.44e-07	+	+	0.768996	0.317573	0.859349	0.531821	0.0231459	0.0577038
Sperm CHH	continuous_sperm_CHH_pair_total_binned	Level of CHH methylation in sperm tissue	Lloyd et al. 2015	Pair total	Binned	Continuous	Continuous	Epigenetic modifications	1.05882	1.03684	1.06364	+	+	0.438241	0.238868	0.66965	0.4803	0.0610918	0.0680015
Sperm CHH	continuous_sperm_CHH_pair_total_log	Level of CHH methylation in sperm tissue	Lloyd et al. 2015	Pair total	Log	Continuous	Continuous	Epigenetic modifications	-3.85418	-3.77639	-3.69292	-	-	0.267317	0.419674	0.484694	0.574668	0.087422	0.0465914
Sperm CHH	continuous_sperm_CHH_pair_total_noTF	Level of CHH methylation in sperm tissue	Lloyd et al. 2015	Pair total	None	Continuous	Continuous	Epigenetic modifications	0.00107074	0.00110586	0.00174683	+	+	0.267317	0.419674	0.484694	0.574668	0.087422	0.0465914
Sperm CHH	continuous_sperm_CHH_pair_total_reciprocal	Level of CHH methylation in sperm tissue	Lloyd et al. 2015	Pair total	Reciprocal	Continuous	Continuous	Epigenetic modifications	15331.4	14476.7	14171	+	+	0.267317	0.419674	0.484694	0.574668	0.087422	0.0465914
Sperm CHH	continuous_sperm_CHH_pair_total_squared	Level of CHH methylation in sperm tissue	Lloyd et al. 2015	Pair total	Squared	Continuous	Continuous	Epigenetic modifications	2.04e-05	1.25e-05	2.66e-05	+	+	0.267317	0.419674	0.484694	0.574668	0.087422	0.0465914
Sperm CpG	continuous_sperm_CpG_average_binned	Level of CpG methylation in sperm tissue	Lloyd et al. 2015	Average	Binned	Continuous	Continuous	Epigenetic modifications	1.78431	1.87368	1.78182	+	+	0.766808	0.383289	0.859349	0.574668	0.0233716	0.0503364
Sperm CpG	continuous_sperm_CpG_average_log	Level of CpG methylation in sperm tissue	Lloyd et al. 2015	Average	Log	Continuous	Continuous	Epigenetic modifications	-0.957138	-1.08672	-1.57267	-	-	0.140356	0.0589343	0.305779	0.232484	0.116204	0.109043
Sperm CpG	continuous_sperm_CpG_average_noTF	Level of CpG methylation in sperm tissue	Lloyd et al. 2015	Average	None	Continuous	Continuous	Epigenetic modifications	0.214485	0.216201	0.187988	+	+	0.140356	0.0589343	0.305779	0.232484	0.116204	0.109043
Sperm CpG	continuous_sperm_CpG_average_reciprocal	Level of CpG methylation in sperm tissue	Lloyd et al. 2015	Average	Reciprocal	Continuous	Continuous	Epigenetic modifications	355.023	525.433	1301.25	+	+	0.140356	0.0589343	0.305779	0.232484	0.116204	0.109043
Sperm CpG	continuous_sperm_CpG_average_squared	Level of CpG methylation in sperm tissue	Lloyd et al. 2015	Average	Squared	Continuous	Continuous	Epigenetic modifications	0.0664302	0.0738375	0.0687734	+	+	0.140356	0.0589343	0.305779	0.232484	0.116204	0.109043
Sperm CpG	continuous_sperm_CpG_difference_binned	Level of CpG methylation in sperm tissue	Lloyd et al. 2015	Difference	Binned	Continuous	Continuous	Epigenetic modifications	1.2549	1.20526	1.18182	+	+	0.431051	0.540255	0.66965	0.65498	0.0620554	0.0353585
Sperm CpG	continuous_sperm_CpG_difference_log	Level of CpG methylation in sperm tissue	Lloyd et al. 2015	Difference	Log	Continuous	Continuous	Epigenetic modifications	-1.26199	-1.53663	-2.30728	-	-	0.00623496	0.0112268	0.0393742	0.0816301	0.215561	0.146391
Sperm CpG	continuous_sperm_CpG_difference_noTF	Level of CpG methylation in sperm tissue	Lloyd et al. 2015	Difference	None	Continuous	Continuous	Epigenetic modifications	0.164106	0.137158	0.105241	+	+	0.00623496	0.0112268	0.0393742	0.0816301	0.215561	0.146391
Sperm CpG	continuous_sperm_CpG_difference_reciprocal	Level of CpG methylation in sperm tissue	Lloyd et al. 2015	Difference	Reciprocal	Continuous	Continuous	Epigenetic modifications	18814.9	27819	70091.3	+	+	0.00623496	0.0112268	0.0393742	0.0816301	0.215561	0.146391
Sperm CpG	continuous_sperm_CpG_difference_squared	Level of CpG methylation in sperm tissue	Lloyd et al. 2015	Difference	Squared	Continuous	Continuous	Epigenetic modifications	0.054948	0.0375463	0.0249266	+	+	0.00623496	0.0112268	0.0393742	0.0816301	0.215561	0.146391
Sperm CpG	continuous_sperm_CpG_max_binned	Level of CpG methylation in sperm tissue	Lloyd et al. 2015	Maximum	Binned	Continuous	Continuous	Epigenetic modifications	1.72549	1.73684	1.69091	+	+	0.740765	0.531327	0.846327	0.646927	0.0260738	0.0361411
Sperm CpG	continuous_sperm_CpG_max_log	Level of CpG methylation in sperm tissue	Lloyd et al. 2015	Maximum	Log	Continuous	Continuous	Epigenetic modifications	-0.802214	-0.941688	-1.43995	-	-	0.118247	0.0590267	0.305779	0.232484	0.123117	0.109003
Sperm CpG	continuous_sperm_CpG_max_noTF	Level of CpG methylation in sperm tissue	Lloyd et al. 2015	Maximum	None	Continuous	Continuous	Epigenetic modifications	0.296538	0.28478	0.240608	+	+	0.118247	0.0590267	0.305779	0.232484	0.123117	0.109003
Sperm CpG	continuous_sperm_CpG_max_reciprocal	Level of CpG methylation in sperm tissue	Lloyd et al. 2015	Maximum	Reciprocal	Continuous	Continuous	Epigenetic modifications	274.931	406.225	1010.69	+	+	0.118247	0.0590267	0.305779	0.232484	0.123117	0.109003
Sperm CpG	continuous_sperm_CpG_max_squared	Level of CpG methylation in sperm tissue	Lloyd et al. 2015	Maximum	Squared	Continuous	Continuous	Epigenetic modifications	0.123912	0.119525	0.102605	+	+	0.118247	0.0590267	0.305779	0.232484	0.123117	0.109003
Sperm CpG	continuous_sperm_CpG_min_binned	Level of CpG methylation in sperm tissue	Lloyd et al. 2015	Minimum	Binned	Continuous	Continuous	Epigenetic modifications	1.43137	1.55263	1.53636	+	+	0.594092	0.854716	0.735883	0.900598	0.0419996	0.0105716
Sperm CpG	continuous_sperm_CpG_min_log	Level of CpG methylation in sperm tissue	Lloyd et al. 2015	Minimum	Log	Continuous	Continuous	Epigenetic modifications	-1.60566	-1.63479	-1.98054	-	-	0.392154	0.15059	0.626089	0.411553	0.0674399	0.0829912
Sperm CpG	continuous_sperm_CpG_min_noTF	Level of CpG methylation in sperm tissue	Lloyd et al. 2015	Minimum	None	Continuous	Continuous	Epigenetic modifications	0.132432	0.147622	0.135368	+	+	0.392154	0.15059	0.626089	0.411553	0.0674399	0.0829912
Sperm CpG	continuous_sperm_CpG_min_reciprocal	Level of CpG methylation in sperm tissue	Lloyd et al. 2015	Minimum	Reciprocal	Continuous	Continuous	Epigenetic modifications	979.902	1052.21	1523.32	+	+	0.392154	0.15059	0.626089	0.411553	0.0674399	0.0829912
Sperm CpG	continuous_sperm_CpG_min_squared	Level of CpG methylation in sperm tissue	Lloyd et al. 2015	Minimum	Squared	Continuous	Continuous	Epigenetic modifications	0.036422	0.0469227	0.0474051	+	+	0.392154	0.15059	0.626089	0.411553	0.0674399	0.0829912
Sperm CpG	continuous_sperm_CpG_pair_total_binned	Level of CpG methylation in sperm tissue	Lloyd et al. 2015	Pair total	Binned	Continuous	Continuous	Epigenetic modifications	1.78431	1.87368	1.78182	+	+	0.766808	0.383289	0.859349	0.574668	0.0233716	0.0503364
Sperm CpG	continuous_sperm_CpG_pair_total_log	Level of CpG methylation in sperm tissue	Lloyd et al. 2015	Pair total	Log	Continuous	Continuous	Epigenetic modifications	-0.656108	-0.78569	-1.27164	-	-	0.140356	0.0589343	0.305779	0.232484	0.116204	0.109043
Sperm CpG	continuous_sperm_CpG_pair_total_noTF	Level of CpG methylation in sperm tissue	Lloyd et al. 2015	Pair total	None	Continuous	Continuous	Epigenetic modifications	0.428969	0.432402	0.375976	+	+	0.140356	0.0589343	0.305779	0.232484	0.116204	0.109043
Sperm CpG	continuous_sperm_CpG_pair_total_reciprocal	Level of CpG methylation in sperm tissue	Lloyd et al. 2015	Pair total	Reciprocal	Continuous	Continuous	Epigenetic modifications	177.511	262.717	650.625	+	+	0.140356	0.0589343	0.305779	0.232484	0.116204	0.109043
Sperm CpG	continuous_sperm_CpG_pair_total_squared	Level of CpG methylation in sperm tissue	Lloyd et al. 2015	Pair total	Squared	Continuous	Continuous	Epigenetic modifications	0.265721	0.29535	0.275094	+	+	0.140356	0.0589343	0.305779	0.232484	0.116204	0.109043
Whole plant sample1 CHG	continuous_whole_plant_sample1_CHG_average_binned	Level of CHG methylation in whole plant tissue, sample 1	Lloyd et al. 2015	Average	Binned	Continuous	Continuous	Epigenetic modifications	1.05882	1.01579	1	+	+	0.145593	0.450868	0.305779	0.574668	0.114692	0.0435304
Whole plant sample1 CHG	continuous_whole_plant_sample1_CHG_average_log	Level of CHG methylation in whole plant tissue, sample 1	Lloyd et al. 2015	Average	Log	Continuous	Continuous	Epigenetic modifications	-3.48925	-3.52081	-3.50792	-	-	0.792707	0.285443	0.859349	0.489433	0.0207113	0.0616709
Whole plant sample1 CHG	continuous_whole_plant_sample1_CHG_average_noTF	Level of CHG methylation in whole plant tissue, sample 1	Lloyd et al. 2015	Average	None	Continuous	Continuous	Epigenetic modifications	0.00465294	0.00138745	0.000281775	+	+	0.792707	0.285443	0.859349	0.489433	0.0207113	0.0616709
Whole plant sample1 CHG	continuous_whole_plant_sample1_CHG_average_reciprocal	Level of CHG methylation in whole plant tissue, sample 1	Lloyd et al. 2015	Average	Reciprocal	Continuous	Continuous	Epigenetic modifications	3451.06	3483.17	3428.99	+	+	0.792707	0.285443	0.859349	0.489433	0.0207113	0.0616709
Whole plant sample1 CHG	continuous_whole_plant_sample1_CHG_average_squared	Level of CHG methylation in whole plant tissue, sample 1	Lloyd et al. 2015	Average	Squared	Continuous	Continuous	Epigenetic modifications	0.00110414	0.000300019	4.68e-06	+	+	0.792707	0.285443	0.859349	0.489433	0.0207113	0.0616709
Whole plant sample1 CHG	continuous_whole_plant_sample1_CHG_difference_binned	Level of CHG methylation in whole plant tissue, sample 1	Lloyd et al. 2015	Difference	Binned	Continuous	Continuous	Epigenetic modifications	1.05882	1.02105	1.00909	+	+	0.57634	0.904317	0.733769	0.927747	0.0440348	0.00694032
Whole plant sample1 CHG	continuous_whole_plant_sample1_CHG_difference_log	Level of CHG methylation in whole plant tissue, sample 1	Lloyd et al. 2015	Difference	Log	Continuous	Continuous	Epigenetic modifications	-3.20067	-3.22312	-3.20689	-	-	0.792707	0.285443	0.859349	0.489433	0.0207113	0.0616709
Whole plant sample1 CHG	continuous_whole_plant_sample1_CHG_difference_noTF	Level of CHG methylation in whole plant tissue, sample 1	Lloyd et al. 2015	Difference	None	Continuous	Continuous	Epigenetic modifications	0.00215718	0.00085604	0.000563549	+	+	0.792707	0.285443	0.859349	0.489433	0.0207113	0.0616709
Whole plant sample1 CHG	continuous_whole_plant_sample1_CHG_difference_reciprocal	Level of CHG methylation in whole plant tissue, sample 1	Lloyd et al. 2015	Difference	Reciprocal	Continuous	Continuous	Epigenetic modifications	1725.67	1741.62	1714.49	+	+	0.792707	0.285443	0.859349	0.489433	0.0207113	0.0616709
Whole plant sample1 CHG	continuous_whole_plant_sample1_CHG_difference_squared	Level of CHG methylation in whole plant tissue, sample 1	Lloyd et al. 2015	Difference	Squared	Continuous	Continuous	Epigenetic modifications	0.000237324	7.83e-05	1.87e-05	+	+	0.792707	0.285443	0.859349	0.489433	0.0207113	0.0616709
Whole plant sample1 CHG	continuous_whole_plant_sample1_CHG_max_binned	Level of CHG methylation in whole plant tissue, sample 1	Lloyd et al. 2015	Maximum	Binned	Continuous	Continuous	Epigenetic modifications	1.05882	1.01579	1	+	+	0.145593	0.450868	0.305779	0.574668	0.114692	0.0435304
Whole plant sample1 CHG	continuous_whole_plant_sample1_CHG_max_log	Level of CHG methylation in whole plant tissue, sample 1	Lloyd et al. 2015	Maximum	Log	Continuous	Continuous	Epigenetic modifications	-3.19235	-3.22089	-3.20689	-	-	0.792707	0.285443	0.859349	0.489433	0.0207113	0.0616709
Whole plant sample1 CHG	continuous_whole_plant_sample1_CHG_max_noTF	Level of CHG methylation in whole plant tissue, sample 1	Lloyd et al. 2015	Maximum	None	Continuous	Continuous	Epigenetic modifications	0.00573152	0.00181547	0.000563549	+	+	0.792707	0.285443	0.859349	0.489433	0.0207113	0.0616709
Whole plant sample1 CHG	continuous_whole_plant_sample1_CHG_max_reciprocal	Level of CHG methylation in whole plant tissue, sample 1	Lloyd et al. 2015	Maximum	Reciprocal	Continuous	Continuous	Epigenetic modifications	1725.56	1741.59	1714.49	+	+	0.792707	0.285443	0.859349	0.489433	0.0207113	0.0616709
Whole plant sample1 CHG	continuous_whole_plant_sample1_CHG_max_squared	Level of CHG methylation in whole plant tissue, sample 1	Lloyd et al. 2015	Maximum	Squared	Continuous	Continuous	Epigenetic modifications	0.00167537	0.000464284	1.87e-05	+	+	0.792707	0.285443	0.859349	0.489433	0.0207113	0.0616709
Whole plant sample1 CHG	continuous_whole_plant_sample1_CHG_min_binned	Level of CHG methylation in whole plant tissue, sample 1	Lloyd et al. 2015	Minimum	Binned	Continuous	Continuous	Epigenetic modifications	1.05882	1.01579	1	+	+	0.145593	0.450868	0.305779	0.574668	0.114692	0.0435304
Whole plant sample1 CHG	continuous_whole_plant_sample1_CHG_min_log	Level of CHG methylation in whole plant tissue, sample 1	Lloyd et al. 2015	Minimum	Log	Continuous	Continuous	Epigenetic modifications	-1.71963	-1.73397	-1.73923	-	-	0.145593	0.450868	0.305779	0.574668	0.114692	0.0435304
Whole plant sample1 CHG	continuous_whole_plant_sample1_CHG_min_noTF	Level of CHG methylation in whole plant tissue, sample 1	Lloyd et al. 2015	Minimum	None	Continuous	Continuous	Epigenetic modifications	0.00357435	0.00095943	0	+	+	0.145593	0.450868	0.305779	0.574668	0.114692	0.0435304
Whole plant sample1 CHG	continuous_whole_plant_sample1_CHG_min_reciprocal	Level of CHG methylation in whole plant tissue, sample 1	Lloyd et al. 2015	Minimum	Reciprocal	Continuous	Continuous	Epigenetic modifications	53.8891	54.5973	54.8571	+	+	0.145593	0.450868	0.305779	0.574668	0.114692	0.0435304
Whole plant sample1 CHG	continuous_whole_plant_sample1_CHG_min_squared	Level of CHG methylation in whole plant tissue, sample 1	Lloyd et al. 2015	Minimum	Squared	Continuous	Continuous	Epigenetic modifications	0.000651574	0.000174896	0	+	+	0.145593	0.450868	0.305779	0.574668	0.114692	0.0435304
Whole plant sample1 CHG	continuous_whole_plant_sample1_CHG_pair_total_binned	Level of CHG methylation in whole plant tissue, sample 1	Lloyd et al. 2015	Pair total	Binned	Continuous	Continuous	Epigenetic modifications	1.05882	1.01579	1	+	+	0.145593	0.450868	0.305779	0.574668	0.114692	0.0435304
Whole plant sample1 CHG	continuous_whole_plant_sample1_CHG_pair_total_log	Level of CHG methylation in whole plant tissue, sample 1	Lloyd et al. 2015	Pair total	Log	Continuous	Continuous	Epigenetic modifications	-3.18822	-3.21978	-3.20689	-	-	0.792707	0.285443	0.859349	0.489433	0.0207113	0.0616709
Whole plant sample1 CHG	continuous_whole_plant_sample1_CHG_pair_total_noTF	Level of CHG methylation in whole plant tissue, sample 1	Lloyd et al. 2015	Pair total	None	Continuous	Continuous	Epigenetic modifications	0.00930587	0.0027749	0.000563549	+	+	0.792707	0.285443	0.859349	0.489433	0.0207113	0.0616709
Whole plant sample1 CHG	continuous_whole_plant_sample1_CHG_pair_total_reciprocal	Level of CHG methylation in whole plant tissue, sample 1	Lloyd et al. 2015	Pair total	Reciprocal	Continuous	Continuous	Epigenetic modifications	1725.53	1741.58	1714.49	+	+	0.792707	0.285443	0.859349	0.489433	0.0207113	0.0616709
Whole plant sample1 CHG	continuous_whole_plant_sample1_CHG_pair_total_squared	Level of CHG methylation in whole plant tissue, sample 1	Lloyd et al. 2015	Pair total	Squared	Continuous	Continuous	Epigenetic modifications	0.00441656	0.00120008	1.87e-05	+	+	0.792707	0.285443	0.859349	0.489433	0.0207113	0.0616709
Whole plant sample1 CHH	continuous_whole_plant_sample1_CHH_average_binned	Level of CHH methylation in whole plant tissue, sample 1	Lloyd et al. 2015	Average	Binned	Continuous	Continuous	Epigenetic modifications	1.05882	1.01579	1	+	+	0.145593	0.450868	0.305779	0.574668	0.114692	0.0435304
Whole plant sample1 CHH	continuous_whole_plant_sample1_CHH_average_log	Level of CHH methylation in whole plant tissue, sample 1	Lloyd et al. 2015	Average	Log	Continuous	Continuous	Epigenetic modifications	-3.44234	-3.46955	-3.44803	-	-	0.792707	0.112958	0.859349	0.352737	0.0207113	0.0915121
Whole plant sample1 CHH	continuous_whole_plant_sample1_CHH_average_noTF	Level of CHH methylation in whole plant tissue, sample 1	Lloyd et al. 2015	Average	None	Continuous	Continuous	Epigenetic modifications	0.000512222	0.000137491	0.00013389	+	+	0.792707	0.112958	0.859349	0.352737	0.0207113	0.0915121
Whole plant sample1 CHH	continuous_whole_plant_sample1_CHH_average_reciprocal	Level of CHH methylation in whole plant tissue, sample 1	Lloyd et al. 2015	Average	Reciprocal	Continuous	Continuous	Epigenetic modifications	2958.27	3000.99	2940.37	+	+	0.792707	0.112958	0.859349	0.352737	0.0207113	0.0915121
Whole plant sample1 CHH	continuous_whole_plant_sample1_CHH_average_squared	Level of CHH methylation in whole plant tissue, sample 1	Lloyd et al. 2015	Average	Squared	Continuous	Continuous	Epigenetic modifications	1.34e-05	3.59e-06	7.01e-07	+	+	0.792707	0.112958	0.859349	0.352737	0.0207113	0.0915121
Whole plant sample1 CHH	continuous_whole_plant_sample1_CHH_difference_binned	Level of CHH methylation in whole plant tissue, sample 1	Lloyd et al. 2015	Difference	Binned	Continuous	Continuous	Epigenetic modifications	1.05882	1.01579	1.01818	+	+	0.944345	0.284679	0.953655	0.489433	0.00550176	0.0617688
Whole plant sample1 CHH	continuous_whole_plant_sample1_CHH_difference_log	Level of CHH methylation in whole plant tissue, sample 1	Lloyd et al. 2015	Difference	Log	Continuous	Continuous	Epigenetic modifications	-3.144	-3.16924	-3.147	-	-	0.792707	0.112958	0.859349	0.352737	0.0207113	0.0915121
Whole plant sample1 CHH	continuous_whole_plant_sample1_CHH_difference_noTF	Level of CHH methylation in whole plant tissue, sample 1	Lloyd et al. 2015	Difference	None	Continuous	Continuous	Epigenetic modifications	0.000747106	0.000200539	0.000267781	+	+	0.792707	0.112958	0.859349	0.352737	0.0207113	0.0915121
Whole plant sample1 CHH	continuous_whole_plant_sample1_CHH_difference_reciprocal	Level of CHH methylation in whole plant tissue, sample 1	Lloyd et al. 2015	Difference	Reciprocal	Continuous	Continuous	Epigenetic modifications	1479.27	1500.53	1470.19	+	+	0.792707	0.112958	0.859349	0.352737	0.0207113	0.0915121
Whole plant sample1 CHH	continuous_whole_plant_sample1_CHH_difference_squared	Level of CHH methylation in whole plant tissue, sample 1	Lloyd et al. 2015	Difference	Squared	Continuous	Continuous	Epigenetic modifications	2.85e-05	7.64e-06	2.8e-06	+	+	0.792707	0.112958	0.859349	0.352737	0.0207113	0.0915121
Whole plant sample1 CHH	continuous_whole_plant_sample1_CHH_max_binned	Level of CHH methylation in whole plant tissue, sample 1	Lloyd et al. 2015	Maximum	Binned	Continuous	Continuous	Epigenetic modifications	1.05882	1.01579	1.00909	+	+	0.57634	0.702352	0.733769	0.775333	0.0440348	0.0220633
Whole plant sample1 CHH	continuous_whole_plant_sample1_CHH_max_log	Level of CHH methylation in whole plant tissue, sample 1	Lloyd et al. 2015	Maximum	Log	Continuous	Continuous	Epigenetic modifications	-3.14255	-3.16885	-3.147	-	-	0.792707	0.112958	0.859349	0.352737	0.0207113	0.0915121
Whole plant sample1 CHH	continuous_whole_plant_sample1_CHH_max_noTF	Level of CHH methylation in whole plant tissue, sample 1	Lloyd et al. 2015	Maximum	None	Continuous	Continuous	Epigenetic modifications	0.000885775	0.000237761	0.000267781	+	+	0.792707	0.112958	0.859349	0.352737	0.0207113	0.0915121
Whole plant sample1 CHH	continuous_whole_plant_sample1_CHH_max_reciprocal	Level of CHH methylation in whole plant tissue, sample 1	Lloyd et al. 2015	Maximum	Reciprocal	Continuous	Continuous	Epigenetic modifications	1479.19	1500.51	1470.19	+	+	0.792707	0.112958	0.859349	0.352737	0.0207113	0.0915121
Whole plant sample1 CHH	continuous_whole_plant_sample1_CHH_max_squared	Level of CHH methylation in whole plant tissue, sample 1	Lloyd et al. 2015	Maximum	Squared	Continuous	Continuous	Epigenetic modifications	4e-05	1.07e-05	2.8e-06	+	+	0.792707	0.112958	0.859349	0.352737	0.0207113	0.0915121
Whole plant sample1 CHH	continuous_whole_plant_sample1_CHH_min_binned	Level of CHH methylation in whole plant tissue, sample 1	Lloyd et al. 2015	Minimum	Binned	Continuous	Continuous	Epigenetic modifications	1.05882	1.01579	1	+	+	0.145593	0.450868	0.305779	0.574668	0.114692	0.0435304
Whole plant sample1 CHH	continuous_whole_plant_sample1_CHH_min_log	Level of CHH methylation in whole plant tissue, sample 1	Lloyd et al. 2015	Minimum	Log	Continuous	Continuous	Epigenetic modifications	-3.13084	-3.14519	-3.15045	-	-	0.145593	0.450868	0.305779	0.574668	0.114692	0.0435304
Whole plant sample1 CHH	continuous_whole_plant_sample1_CHH_min_noTF	Level of CHH methylation in whole plant tissue, sample 1	Lloyd et al. 2015	Minimum	None	Continuous	Continuous	Epigenetic modifications	0.000138669	3.72e-05	0	+	+	0.145593	0.450868	0.305779	0.574668	0.114692	0.0435304
Whole plant sample1 CHH	continuous_whole_plant_sample1_CHH_min_reciprocal	Level of CHH methylation in whole plant tissue, sample 1	Lloyd et al. 2015	Minimum	Reciprocal	Continuous	Continuous	Epigenetic modifications	1389.05	1407.3	1414	+	+	0.145593	0.450868	0.305779	0.574668	0.114692	0.0435304
Whole plant sample1 CHH	continuous_whole_plant_sample1_CHH_min_squared	Level of CHH methylation in whole plant tissue, sample 1	Lloyd et al. 2015	Minimum	Squared	Continuous	Continuous	Epigenetic modifications	9.81e-07	2.63e-07	0	+	+	0.145593	0.450868	0.305779	0.574668	0.114692	0.0435304
Whole plant sample1 CHH	continuous_whole_plant_sample1_CHH_pair_total_binned	Level of CHH methylation in whole plant tissue, sample 1	Lloyd et al. 2015	Pair total	Binned	Continuous	Continuous	Epigenetic modifications	1.05882	1.01579	1	+	+	0.145593	0.450868	0.305779	0.574668	0.114692	0.0435304
Whole plant sample1 CHH	continuous_whole_plant_sample1_CHH_pair_total_log	Level of CHH methylation in whole plant tissue, sample 1	Lloyd et al. 2015	Pair total	Log	Continuous	Continuous	Epigenetic modifications	-3.14131	-3.16852	-3.147	-	-	0.792707	0.112958	0.859349	0.352737	0.0207113	0.0915121
Whole plant sample1 CHH	continuous_whole_plant_sample1_CHH_pair_total_noTF	Level of CHH methylation in whole plant tissue, sample 1	Lloyd et al. 2015	Pair total	None	Continuous	Continuous	Epigenetic modifications	0.00102444	0.000274982	0.000267781	+	+	0.792707	0.112958	0.859349	0.352737	0.0207113	0.0915121
Whole plant sample1 CHH	continuous_whole_plant_sample1_CHH_pair_total_reciprocal	Level of CHH methylation in whole plant tissue, sample 1	Lloyd et al. 2015	Pair total	Reciprocal	Continuous	Continuous	Epigenetic modifications	1479.13	1500.5	1470.19	+	+	0.792707	0.112958	0.859349	0.352737	0.0207113	0.0915121
Whole plant sample1 CHH	continuous_whole_plant_sample1_CHH_pair_total_squared	Level of CHH methylation in whole plant tissue, sample 1	Lloyd et al. 2015	Pair total	Squared	Continuous	Continuous	Epigenetic modifications	5.35e-05	1.44e-05	2.8e-06	+	+	0.792707	0.112958	0.859349	0.352737	0.0207113	0.0915121
Whole plant sample1 CpG	continuous_whole_plant_sample1_CpG_average_binned	Level of CpG methylation in whole plant tissue, sample 1	Lloyd et al. 2015	Average	Binned	Continuous	Continuous	Epigenetic modifications	1.84314	1.91579	1.78182	+	+	0.538532	0.187185	0.7023	0.411553	0.0484715	0.0761497
Whole plant sample1 CpG	continuous_whole_plant_sample1_CpG_average_log	Level of CpG methylation in whole plant tissue, sample 1	Lloyd et al. 2015	Average	Log	Continuous	Continuous	Epigenetic modifications	-0.999106	-1.16497	-1.645	-	-	0.0905199	0.0444427	0.304361	0.196993	0.1334	0.116041
Whole plant sample1 CpG	continuous_whole_plant_sample1_CpG_average_noTF	Level of CpG methylation in whole plant tissue, sample 1	Lloyd et al. 2015	Average	None	Continuous	Continuous	Epigenetic modifications	0.203726	0.204691	0.174969	+	+	0.0905199	0.0444427	0.304361	0.196993	0.1334	0.116041
Whole plant sample1 CpG	continuous_whole_plant_sample1_CpG_average_reciprocal	Level of CpG methylation in whole plant tissue, sample 1	Lloyd et al. 2015	Average	Reciprocal	Continuous	Continuous	Epigenetic modifications	301.949	553.925	1184.59	+	+	0.0905199	0.0444427	0.304361	0.196993	0.1334	0.116041
Whole plant sample1 CpG	continuous_whole_plant_sample1_CpG_average_squared	Level of CpG methylation in whole plant tissue, sample 1	Lloyd et al. 2015	Average	Squared	Continuous	Continuous	Epigenetic modifications	0.0618423	0.0681532	0.0625375	+	+	0.0905199	0.0444427	0.304361	0.196993	0.1334	0.116041
Whole plant sample1 CpG	continuous_whole_plant_sample1_CpG_difference_binned	Level of CpG methylation in whole plant tissue, sample 1	Lloyd et al. 2015	Difference	Binned	Continuous	Continuous	Epigenetic modifications	1.19608	1.13684	1.11818	+	+	0.387409	0.755389	0.620661	0.82114	0.0681185	0.0179869
Whole plant sample1 CpG	continuous_whole_plant_sample1_CpG_difference_log	Level of CpG methylation in whole plant tissue, sample 1	Lloyd et al. 2015	Difference	Log	Continuous	Continuous	Epigenetic modifications	-1.33508	-1.70973	-2.45735	-	-	0.00364076	0.0183652	0.0265358	0.109865	0.22916	0.136149
Whole plant sample1 CpG	continuous_whole_plant_sample1_CpG_difference_noTF	Level of CpG methylation in whole plant tissue, sample 1	Lloyd et al. 2015	Difference	None	Continuous	Continuous	Epigenetic modifications	0.155537	0.12594	0.0981121	+	+	0.00364076	0.0183652	0.0265358	0.109865	0.22916	0.136149
Whole plant sample1 CpG	continuous_whole_plant_sample1_CpG_difference_reciprocal	Level of CpG methylation in whole plant tissue, sample 1	Lloyd et al. 2015	Difference	Reciprocal	Continuous	Continuous	Epigenetic modifications	26718.6	50203.1	108626	+	+	0.00364076	0.0183652	0.0265358	0.109865	0.22916	0.136149
Whole plant sample1 CpG	continuous_whole_plant_sample1_CpG_difference_squared	Level of CpG methylation in whole plant tissue, sample 1	Lloyd et al. 2015	Difference	Squared	Continuous	Continuous	Epigenetic modifications	0.0505662	0.0331031	0.0216819	+	+	0.00364076	0.0183652	0.0265358	0.109865	0.22916	0.136149
Whole plant sample1 CpG	continuous_whole_plant_sample1_CpG_max_binned	Level of CpG methylation in whole plant tissue, sample 1	Lloyd et al. 2015	Maximum	Binned	Continuous	Continuous	Epigenetic modifications	1.68627	1.67368	1.6	+	+	0.395842	0.295403	0.631429	0.503578	0.0669162	0.0604106
Whole plant sample1 CpG	continuous_whole_plant_sample1_CpG_max_log	Level of CpG methylation in whole plant tissue, sample 1	Lloyd et al. 2015	Maximum	Log	Continuous	Continuous	Epigenetic modifications	-0.854187	-1.03986	-1.54523	-	-	0.0929813	0.0585893	0.305628	0.232484	0.132393	0.109192
Whole plant sample1 CpG	continuous_whole_plant_sample1_CpG_max_noTF	Level of CpG methylation in whole plant tissue, sample 1	Lloyd et al. 2015	Maximum	None	Continuous	Continuous	Epigenetic modifications	0.281494	0.267661	0.224025	+	+	0.0929813	0.0585893	0.305628	0.232484	0.132393	0.109192
Whole plant sample1 CpG	continuous_whole_plant_sample1_CpG_max_reciprocal	Level of CpG methylation in whole plant tissue, sample 1	Lloyd et al. 2015	Maximum	Reciprocal	Continuous	Continuous	Epigenetic modifications	295.426	546.966	1175.29	+	+	0.0929813	0.0585893	0.305628	0.232484	0.132393	0.109192
Whole plant sample1 CpG	continuous_whole_plant_sample1_CpG_max_squared	Level of CpG methylation in whole plant tissue, sample 1	Lloyd et al. 2015	Maximum	Squared	Continuous	Continuous	Epigenetic modifications	0.115401	0.10845	0.0933946	+	+	0.0929813	0.0585893	0.305628	0.232484	0.132393	0.109192
Whole plant sample1 CpG	continuous_whole_plant_sample1_CpG_min_binned	Level of CpG methylation in whole plant tissue, sample 1	Lloyd et al. 2015	Minimum	Binned	Continuous	Continuous	Epigenetic modifications	1.47059	1.59474	1.59091	+	+	0.533119	0.82762	0.698181	0.876529	0.0491192	0.0125721
Whole plant sample1 CpG	continuous_whole_plant_sample1_CpG_min_log	Level of CpG methylation in whole plant tissue, sample 1	Lloyd et al. 2015	Minimum	Log	Continuous	Continuous	Epigenetic modifications	-1.62821	-1.6911	-2.0576	-	-	0.283044	0.112726	0.500895	0.352737	0.0846042	0.0915712
Whole plant sample1 CpG	continuous_whole_plant_sample1_CpG_min_noTF	Level of CpG methylation in whole plant tissue, sample 1	Lloyd et al. 2015	Minimum	None	Continuous	Continuous	Epigenetic modifications	0.125957	0.141721	0.125913	+	+	0.283044	0.112726	0.500895	0.352737	0.0846042	0.0915712
Whole plant sample1 CpG	continuous_whole_plant_sample1_CpG_min_reciprocal	Level of CpG methylation in whole plant tissue, sample 1	Lloyd et al. 2015	Minimum	Reciprocal	Continuous	Continuous	Epigenetic modifications	1027.02	1160.91	1694.76	+	+	0.283044	0.112726	0.500895	0.352737	0.0846042	0.0915712
Whole plant sample1 CpG	continuous_whole_plant_sample1_CpG_min_squared	Level of CpG methylation in whole plant tissue, sample 1	Lloyd et al. 2015	Minimum	Squared	Continuous	Continuous	Epigenetic modifications	0.0335664	0.0444084	0.0425214	+	+	0.283044	0.112726	0.500895	0.352737	0.0846042	0.0915712
Whole plant sample1 CpG	continuous_whole_plant_sample1_CpG_pair_total_binned	Level of CpG methylation in whole plant tissue, sample 1	Lloyd et al. 2015	Pair total	Binned	Continuous	Continuous	Epigenetic modifications	1.84314	1.91579	1.78182	+	+	0.538532	0.187185	0.7023	0.411553	0.0484715	0.0761497
Whole plant sample1 CpG	continuous_whole_plant_sample1_CpG_pair_total_log	Level of CpG methylation in whole plant tissue, sample 1	Lloyd et al. 2015	Pair total	Log	Continuous	Continuous	Epigenetic modifications	-0.698076	-0.863936	-1.34397	-	-	0.0905199	0.0444427	0.304361	0.196993	0.1334	0.116041
Whole plant sample1 CpG	continuous_whole_plant_sample1_CpG_pair_total_noTF	Level of CpG methylation in whole plant tissue, sample 1	Lloyd et al. 2015	Pair total	None	Continuous	Continuous	Epigenetic modifications	0.407452	0.409382	0.349938	+	+	0.0905199	0.0444427	0.304361	0.196993	0.1334	0.116041
Whole plant sample1 CpG	continuous_whole_plant_sample1_CpG_pair_total_reciprocal	Level of CpG methylation in whole plant tissue, sample 1	Lloyd et al. 2015	Pair total	Reciprocal	Continuous	Continuous	Epigenetic modifications	150.975	276.962	592.293	+	+	0.0905199	0.0444427	0.304361	0.196993	0.1334	0.116041
Whole plant sample1 CpG	continuous_whole_plant_sample1_CpG_pair_total_squared	Level of CpG methylation in whole plant tissue, sample 1	Lloyd et al. 2015	Pair total	Squared	Continuous	Continuous	Epigenetic modifications	0.247369	0.272613	0.25015	+	+	0.0905199	0.0444427	0.304361	0.196993	0.1334	0.116041
Whole plant sample2 CHG	continuous_whole_plant_sample2_CHG_average_binned	Level of CHG methylation in whole plant tissue, sample 2	Lloyd et al. 2015	Average	Binned	Continuous	Continuous	Epigenetic modifications	1.05882	1.01579	1	+	+	0.145593	0.450868	0.305779	0.574668	0.114692	0.0435304
Whole plant sample2 CHG	continuous_whole_plant_sample2_CHG_average_log	Level of CHG methylation in whole plant tissue, sample 2	Lloyd et al. 2015	Average	Log	Continuous	Continuous	Epigenetic modifications	-3.1936	-3.22359	-3.20875	-	-	0.590517	0.263964	0.733769	0.489433	0.0424072	0.0644941
Whole plant sample2 CHG	continuous_whole_plant_sample2_CHG_average_noTF	Level of CHG methylation in whole plant tissue, sample 2	Lloyd et al. 2015	Average	None	Continuous	Continuous	Epigenetic modifications	0.0115158	0.0032157	0.000363089	+	+	0.590517	0.263964	0.733769	0.489433	0.0424072	0.0644941
Whole plant sample2 CHG	continuous_whole_plant_sample2_CHG_average_reciprocal	Level of CHG methylation in whole plant tissue, sample 2	Lloyd et al. 2015	Average	Reciprocal	Continuous	Continuous	Epigenetic modifications	1754.94	1762.9	1729.26	+	+	0.590517	0.263964	0.733769	0.489433	0.0424072	0.0644941
Whole plant sample2 CHG	continuous_whole_plant_sample2_CHG_average_squared	Level of CHG methylation in whole plant tissue, sample 2	Lloyd et al. 2015	Average	Squared	Continuous	Continuous	Epigenetic modifications	0.00676325	0.00181722	4.27e-06	+	+	0.590517	0.263964	0.733769	0.489433	0.0424072	0.0644941
Whole plant sample2 CHG	continuous_whole_plant_sample2_CHG_difference_binned	Level of CHG methylation in whole plant tissue, sample 2	Lloyd et al. 2015	Difference	Binned	Continuous	Continuous	Epigenetic modifications	1.05882	1.01579	1	+	+	0.145593	0.450868	0.305779	0.574668	0.114692	0.0435304
Whole plant sample2 CHG	continuous_whole_plant_sample2_CHG_difference_log	Level of CHG methylation in whole plant tissue, sample 2	Lloyd et al. 2015	Difference	Log	Continuous	Continuous	Epigenetic modifications	-2.90908	-2.92699	-2.90772	-	-	0.590517	0.263964	0.733769	0.489433	0.0424072	0.0644941
Whole plant sample2 CHG	continuous_whole_plant_sample2_CHG_difference_noTF	Level of CHG methylation in whole plant tissue, sample 2	Lloyd et al. 2015	Difference	None	Continuous	Continuous	Epigenetic modifications	0.00331652	0.00113948	0.000726179	+	+	0.590517	0.263964	0.733769	0.489433	0.0424072	0.0644941
Whole plant sample2 CHG	continuous_whole_plant_sample2_CHG_difference_reciprocal	Level of CHG methylation in whole plant tissue, sample 2	Lloyd et al. 2015	Difference	Reciprocal	Continuous	Continuous	Epigenetic modifications	877.567	881.478	864.63	+	+	0.590517	0.263964	0.733769	0.489433	0.0424072	0.0644941
Whole plant sample2 CHG	continuous_whole_plant_sample2_CHG_difference_squared	Level of CHG methylation in whole plant tissue, sample 2	Lloyd et al. 2015	Difference	Squared	Continuous	Continuous	Epigenetic modifications	0.000560966	0.000157847	1.71e-05	+	+	0.590517	0.263964	0.733769	0.489433	0.0424072	0.0644941
Whole plant sample2 CHG	continuous_whole_plant_sample2_CHG_max_binned	Level of CHG methylation in whole plant tissue, sample 2	Lloyd et al. 2015	Maximum	Binned	Continuous	Continuous	Epigenetic modifications	1.05882	1.01579	1	+	+	0.145593	0.450868	0.305779	0.574668	0.114692	0.0435304
Whole plant sample2 CHG	continuous_whole_plant_sample2_CHG_max_log	Level of CHG methylation in whole plant tissue, sample 2	Lloyd et al. 2015	Maximum	Log	Continuous	Continuous	Epigenetic modifications	-2.89733	-2.92384	-2.90772	-	-	0.590517	0.263964	0.733769	0.489433	0.0424072	0.0644941
Whole plant sample2 CHG	continuous_whole_plant_sample2_CHG_max_noTF	Level of CHG methylation in whole plant tissue, sample 2	Lloyd et al. 2015	Maximum	None	Continuous	Continuous	Epigenetic modifications	0.013174	0.00378544	0.000726179	+	+	0.590517	0.263964	0.733769	0.489433	0.0424072	0.0644941
Whole plant sample2 CHG	continuous_whole_plant_sample2_CHG_max_reciprocal	Level of CHG methylation in whole plant tissue, sample 2	Lloyd et al. 2015	Maximum	Reciprocal	Continuous	Continuous	Epigenetic modifications	877.48	881.455	864.63	+	+	0.590517	0.263964	0.733769	0.489433	0.0424072	0.0644941
Whole plant sample2 CHG	continuous_whole_plant_sample2_CHG_max_squared	Level of CHG methylation in whole plant tissue, sample 2	Lloyd et al. 2015	Maximum	Squared	Continuous	Continuous	Epigenetic modifications	0.00885129	0.00238315	1.71e-05	+	+	0.590517	0.263964	0.733769	0.489433	0.0424072	0.0644941
Whole plant sample2 CHG	continuous_whole_plant_sample2_CHG_min_binned	Level of CHG methylation in whole plant tissue, sample 2	Lloyd et al. 2015	Minimum	Binned	Continuous	Continuous	Epigenetic modifications	1.05882	1.01579	1	+	+	0.145593	0.450868	0.305779	0.574668	0.114692	0.0435304
Whole plant sample2 CHG	continuous_whole_plant_sample2_CHG_min_log	Level of CHG methylation in whole plant tissue, sample 2	Lloyd et al. 2015	Minimum	Log	Continuous	Continuous	Epigenetic modifications	-1.27906	-1.2934	-1.29866	-	-	0.145593	0.450868	0.305779	0.574668	0.114692	0.0435304
Whole plant sample2 CHG	continuous_whole_plant_sample2_CHG_min_noTF	Level of CHG methylation in whole plant tissue, sample 2	Lloyd et al. 2015	Minimum	None	Continuous	Continuous	Epigenetic modifications	0.0098575	0.00264596	0	+	+	0.145593	0.450868	0.305779	0.574668	0.114692	0.0435304
Whole plant sample2 CHG	continuous_whole_plant_sample2_CHG_min_reciprocal	Level of CHG methylation in whole plant tissue, sample 2	Lloyd et al. 2015	Minimum	Reciprocal	Continuous	Continuous	Epigenetic modifications	19.5403	19.7971	19.8913	+	+	0.145593	0.450868	0.305779	0.574668	0.114692	0.0435304
Whole plant sample2 CHG	continuous_whole_plant_sample2_CHG_min_squared	Level of CHG methylation in whole plant tissue, sample 2	Lloyd et al. 2015	Minimum	Squared	Continuous	Continuous	Epigenetic modifications	0.00495568	0.00133021	0	+	+	0.145593	0.450868	0.305779	0.574668	0.114692	0.0435304
Whole plant sample2 CHG	continuous_whole_plant_sample2_CHG_pair_total_binned	Level of CHG methylation in whole plant tissue, sample 2	Lloyd et al. 2015	Pair total	Binned	Continuous	Continuous	Epigenetic modifications	1.05882	1.01579	1	+	+	0.145593	0.450868	0.305779	0.574668	0.114692	0.0435304
Whole plant sample2 CHG	continuous_whole_plant_sample2_CHG_pair_total_log	Level of CHG methylation in whole plant tissue, sample 2	Lloyd et al. 2015	Pair total	Log	Continuous	Continuous	Epigenetic modifications	-2.89257	-2.92256	-2.90772	-	-	0.590517	0.263964	0.733769	0.489433	0.0424072	0.0644941
Whole plant sample2 CHG	continuous_whole_plant_sample2_CHG_pair_total_noTF	Level of CHG methylation in whole plant tissue, sample 2	Lloyd et al. 2015	Pair total	None	Continuous	Continuous	Epigenetic modifications	0.0230315	0.00643139	0.000726179	+	+	0.590517	0.263964	0.733769	0.489433	0.0424072	0.0644941
Whole plant sample2 CHG	continuous_whole_plant_sample2_CHG_pair_total_reciprocal	Level of CHG methylation in whole plant tissue, sample 2	Lloyd et al. 2015	Pair total	Reciprocal	Continuous	Continuous	Epigenetic modifications	877.468	881.452	864.63	+	+	0.590517	0.263964	0.733769	0.489433	0.0424072	0.0644941
Whole plant sample2 CHG	continuous_whole_plant_sample2_CHG_pair_total_squared	Level of CHG methylation in whole plant tissue, sample 2	Lloyd et al. 2015	Pair total	Squared	Continuous	Continuous	Epigenetic modifications	0.027053	0.00726886	1.71e-05	+	+	0.590517	0.263964	0.733769	0.489433	0.0424072	0.0644941
Whole plant sample2 CHH	continuous_whole_plant_sample2_CHH_average_binned	Level of CHH methylation in whole plant tissue, sample 2	Lloyd et al. 2015	Average	Binned	Continuous	Continuous	Epigenetic modifications	1.05882	1.01579	1	+	+	0.145593	0.450868	0.305779	0.574668	0.114692	0.0435304
Whole plant sample2 CHH	continuous_whole_plant_sample2_CHH_average_log	Level of CHH methylation in whole plant tissue, sample 2	Lloyd et al. 2015	Average	Log	Continuous	Continuous	Epigenetic modifications	-3.61477	-3.6457	-3.63743	-	-	0.944346	0.284681	0.953655	0.489433	0.00550169	0.0617686
Whole plant sample2 CHH	continuous_whole_plant_sample2_CHH_average_noTF	Level of CHH methylation in whole plant tissue, sample 2	Lloyd et al. 2015	Average	None	Continuous	Continuous	Epigenetic modifications	0.000619682	0.000166336	4.89e-05	+	+	0.944346	0.284681	0.953655	0.489433	0.00550169	0.0617686
Whole plant sample2 CHH	continuous_whole_plant_sample2_CHH_average_reciprocal	Level of CHH methylation in whole plant tissue, sample 2	Lloyd et al. 2015	Average	Reciprocal	Continuous	Continuous	Epigenetic modifications	4451.6	4516.27	4464.44	+	+	0.944346	0.284681	0.953655	0.489433	0.00550169	0.0617686
Whole plant sample2 CHH	continuous_whole_plant_sample2_CHH_average_squared	Level of CHH methylation in whole plant tissue, sample 2	Lloyd et al. 2015	Average	Squared	Continuous	Continuous	Epigenetic modifications	1.96e-05	5.26e-06	1.36e-07	+	+	0.944346	0.284681	0.953655	0.489433	0.00550169	0.0617686
Whole plant sample2 CHH	continuous_whole_plant_sample2_CHH_difference_binned	Level of CHH methylation in whole plant tissue, sample 2	Lloyd et al. 2015	Difference	Binned	Continuous	Continuous	Epigenetic modifications	1.05882	1.01579	1	+	+	0.145593	0.450868	0.305779	0.574668	0.114692	0.0435304
Whole plant sample2 CHH	continuous_whole_plant_sample2_CHH_difference_log	Level of CHH methylation in whole plant tissue, sample 2	Lloyd et al. 2015	Difference	Log	Continuous	Continuous	Epigenetic modifications	-3.31539	-3.34512	-3.3364	-	-	0.944346	0.284681	0.953655	0.489433	0.00550169	0.0617686
Whole plant sample2 CHH	continuous_whole_plant_sample2_CHH_difference_noTF	Level of CHH methylation in whole plant tissue, sample 2	Lloyd et al. 2015	Difference	None	Continuous	Continuous	Epigenetic modifications	0.00101998	0.000273783	9.78e-05	+	+	0.944346	0.284681	0.953655	0.489433	0.00550169	0.0617686
Whole plant sample2 CHH	continuous_whole_plant_sample2_CHH_difference_reciprocal	Level of CHH methylation in whole plant tissue, sample 2	Lloyd et al. 2015	Difference	Reciprocal	Continuous	Continuous	Epigenetic modifications	2225.87	2258.15	2232.22	+	+	0.944346	0.284681	0.953655	0.489433	0.00550169	0.0617686
Whole plant sample2 CHH	continuous_whole_plant_sample2_CHH_difference_squared	Level of CHH methylation in whole plant tissue, sample 2	Lloyd et al. 2015	Difference	Squared	Continuous	Continuous	Epigenetic modifications	5.31e-05	1.42e-05	5.44e-07	+	+	0.944346	0.284681	0.953655	0.489433	0.00550169	0.0617686
Whole plant sample2 CHH	continuous_whole_plant_sample2_CHH_max_binned	Level of CHH methylation in whole plant tissue, sample 2	Lloyd et al. 2015	Maximum	Binned	Continuous	Continuous	Epigenetic modifications	1.05882	1.01579	1	+	+	0.145593	0.450868	0.305779	0.574668	0.114692	0.0435304
Whole plant sample2 CHH	continuous_whole_plant_sample2_CHH_max_log	Level of CHH methylation in whole plant tissue, sample 2	Lloyd et al. 2015	Maximum	Log	Continuous	Continuous	Epigenetic modifications	-3.31452	-3.34489	-3.3364	-	-	0.944346	0.284681	0.953655	0.489433	0.00550169	0.0617686
Whole plant sample2 CHH	continuous_whole_plant_sample2_CHH_max_noTF	Level of CHH methylation in whole plant tissue, sample 2	Lloyd et al. 2015	Maximum	None	Continuous	Continuous	Epigenetic modifications	0.00112967	0.000303227	9.78e-05	+	+	0.944346	0.284681	0.953655	0.489433	0.00550169	0.0617686
Whole plant sample2 CHH	continuous_whole_plant_sample2_CHH_max_reciprocal	Level of CHH methylation in whole plant tissue, sample 2	Lloyd et al. 2015	Maximum	Reciprocal	Continuous	Continuous	Epigenetic modifications	2225.83	2258.14	2232.22	+	+	0.944346	0.284681	0.953655	0.489433	0.00550169	0.0617686
Whole plant sample2 CHH	continuous_whole_plant_sample2_CHH_max_squared	Level of CHH methylation in whole plant tissue, sample 2	Lloyd et al. 2015	Maximum	Squared	Continuous	Continuous	Epigenetic modifications	6.51e-05	1.75e-05	5.44e-07	+	+	0.944346	0.284681	0.953655	0.489433	0.00550169	0.0617686
Whole plant sample2 CHH	continuous_whole_plant_sample2_CHH_min_binned	Level of CHH methylation in whole plant tissue, sample 2	Lloyd et al. 2015	Minimum	Binned	Continuous	Continuous	Epigenetic modifications	1.05882	1.01579	1	+	+	0.145593	0.450868	0.305779	0.574668	0.114692	0.0435304
Whole plant sample2 CHH	continuous_whole_plant_sample2_CHH_min_log	Level of CHH methylation in whole plant tissue, sample 2	Lloyd et al. 2015	Minimum	Log	Continuous	Continuous	Epigenetic modifications	-3.23264	-3.24698	-3.25225	-	-	0.145593	0.450868	0.305779	0.574668	0.114692	0.0435304
Whole plant sample2 CHH	continuous_whole_plant_sample2_CHH_min_noTF	Level of CHH methylation in whole plant tissue, sample 2	Lloyd et al. 2015	Minimum	None	Continuous	Continuous	Epigenetic modifications	0.000109694	2.94e-05	0	+	+	0.145593	0.450868	0.305779	0.574668	0.114692	0.0435304
Whole plant sample2 CHH	continuous_whole_plant_sample2_CHH_min_reciprocal	Level of CHH methylation in whole plant tissue, sample 2	Lloyd et al. 2015	Minimum	Reciprocal	Continuous	Continuous	Epigenetic modifications	1755.96	1779.03	1787.5	+	+	0.145593	0.450868	0.305779	0.574668	0.114692	0.0435304
Whole plant sample2 CHH	continuous_whole_plant_sample2_CHH_min_squared	Level of CHH methylation in whole plant tissue, sample 2	Lloyd et al. 2015	Minimum	Squared	Continuous	Continuous	Epigenetic modifications	6.14e-07	1.65e-07	0	+	+	0.145593	0.450868	0.305779	0.574668	0.114692	0.0435304
Whole plant sample2 CHH	continuous_whole_plant_sample2_CHH_pair_total_binned	Level of CHH methylation in whole plant tissue, sample 2	Lloyd et al. 2015	Pair total	Binned	Continuous	Continuous	Epigenetic modifications	1.05882	1.01579	1	+	+	0.145593	0.450868	0.305779	0.574668	0.114692	0.0435304
Whole plant sample2 CHH	continuous_whole_plant_sample2_CHH_pair_total_log	Level of CHH methylation in whole plant tissue, sample 2	Lloyd et al. 2015	Pair total	Log	Continuous	Continuous	Epigenetic modifications	-3.31374	-3.34467	-3.3364	-	-	0.944346	0.284681	0.953655	0.489433	0.00550169	0.0617686
Whole plant sample2 CHH	continuous_whole_plant_sample2_CHH_pair_total_noTF	Level of CHH methylation in whole plant tissue, sample 2	Lloyd et al. 2015	Pair total	None	Continuous	Continuous	Epigenetic modifications	0.00123936	0.000332671	9.78e-05	+	+	0.944346	0.284681	0.953655	0.489433	0.00550169	0.0617686
Whole plant sample2 CHH	continuous_whole_plant_sample2_CHH_pair_total_reciprocal	Level of CHH methylation in whole plant tissue, sample 2	Lloyd et al. 2015	Pair total	Reciprocal	Continuous	Continuous	Epigenetic modifications	2225.8	2258.14	2232.22	+	+	0.944346	0.284681	0.953655	0.489433	0.00550169	0.0617686
Whole plant sample2 CHH	continuous_whole_plant_sample2_CHH_pair_total_squared	Level of CHH methylation in whole plant tissue, sample 2	Lloyd et al. 2015	Pair total	Squared	Continuous	Continuous	Epigenetic modifications	7.83e-05	2.1e-05	5.44e-07	+	+	0.944346	0.284681	0.953655	0.489433	0.00550169	0.0617686
Whole plant sample2 CpG	continuous_whole_plant_sample2_CpG_average_binned	Level of CpG methylation in whole plant tissue, sample 2	Lloyd et al. 2015	Average	Binned	Continuous	Continuous	Epigenetic modifications	1.82353	1.93158	1.77273	+	+	0.664287	0.156635	0.796972	0.411553	0.0342041	0.0817806
Whole plant sample2 CpG	continuous_whole_plant_sample2_CpG_average_log	Level of CpG methylation in whole plant tissue, sample 2	Lloyd et al. 2015	Average	Log	Continuous	Continuous	Epigenetic modifications	-0.978245	-1.14612	-1.63179	-	-	0.105535	0.0488165	0.305779	0.207445	0.127563	0.113749
Whole plant sample2 CpG	continuous_whole_plant_sample2_CpG_average_noTF	Level of CpG methylation in whole plant tissue, sample 2	Lloyd et al. 2015	Average	None	Continuous	Continuous	Epigenetic modifications	0.204821	0.207153	0.177191	+	+	0.105535	0.0488165	0.305779	0.207445	0.127563	0.113749
Whole plant sample2 CpG	continuous_whole_plant_sample2_CpG_average_reciprocal	Level of CpG methylation in whole plant tissue, sample 2	Lloyd et al. 2015	Average	Reciprocal	Continuous	Continuous	Epigenetic modifications	306.025	549.329	1187.53	+	+	0.105535	0.0488165	0.305779	0.207445	0.127563	0.113749
Whole plant sample2 CpG	continuous_whole_plant_sample2_CpG_average_squared	Level of CpG methylation in whole plant tissue, sample 2	Lloyd et al. 2015	Average	Squared	Continuous	Continuous	Epigenetic modifications	0.0617218	0.0688868	0.0630959	+	+	0.105535	0.0488165	0.305779	0.207445	0.127563	0.113749
Whole plant sample2 CpG	continuous_whole_plant_sample2_CpG_difference_binned	Level of CpG methylation in whole plant tissue, sample 2	Lloyd et al. 2015	Difference	Binned	Continuous	Continuous	Epigenetic modifications	1.2549	1.16316	1.12727	+	+	0.140645	0.536805	0.305779	0.652717	0.11612	0.0356601
Whole plant sample2 CpG	continuous_whole_plant_sample2_CpG_difference_log	Level of CpG methylation in whole plant tissue, sample 2	Lloyd et al. 2015	Difference	Log	Continuous	Continuous	Epigenetic modifications	-1.24478	-1.52517	-2.13788	-	-	0.0041103	0.00953513	0.0290398	0.0737636	0.226154	0.149663
Whole plant sample2 CpG	continuous_whole_plant_sample2_CpG_difference_noTF	Level of CpG methylation in whole plant tissue, sample 2	Lloyd et al. 2015	Difference	None	Continuous	Continuous	Epigenetic modifications	0.158732	0.130104	0.100096	+	+	0.0041103	0.00953513	0.0290398	0.0737636	0.226154	0.149663
Whole plant sample2 CpG	continuous_whole_plant_sample2_CpG_difference_reciprocal	Level of CpG methylation in whole plant tissue, sample 2	Lloyd et al. 2015	Difference	Reciprocal	Continuous	Continuous	Epigenetic modifications	2779.57	5040.4	10907.1	+	+	0.0041103	0.00953513	0.0290398	0.0737636	0.226154	0.149663
Whole plant sample2 CpG	continuous_whole_plant_sample2_CpG_difference_squared	Level of CpG methylation in whole plant tissue, sample 2	Lloyd et al. 2015	Difference	Squared	Continuous	Continuous	Epigenetic modifications	0.0524084	0.0343706	0.0233739	+	+	0.0041103	0.00953513	0.0290398	0.0737636	0.226154	0.149663
Whole plant sample2 CpG	continuous_whole_plant_sample2_CpG_max_binned	Level of CpG methylation in whole plant tissue, sample 2	Lloyd et al. 2015	Maximum	Binned	Continuous	Continuous	Epigenetic modifications	1.68627	1.66842	1.62727	+	+	0.592935	0.586557	0.735288	0.698783	0.0421314	0.0313981
Whole plant sample2 CpG	continuous_whole_plant_sample2_CpG_max_log	Level of CpG methylation in whole plant tissue, sample 2	Lloyd et al. 2015	Maximum	Log	Continuous	Continuous	Epigenetic modifications	-0.807096	-0.975708	-1.43634	-	-	0.103192	0.0580528	0.305779	0.232484	0.128428	0.109425
Whole plant sample2 CpG	continuous_whole_plant_sample2_CpG_max_noTF	Level of CpG methylation in whole plant tissue, sample 2	Lloyd et al. 2015	Maximum	None	Continuous	Continuous	Epigenetic modifications	0.284187	0.272205	0.227239	+	+	0.103192	0.0580528	0.305779	0.232484	0.128428	0.109425
Whole plant sample2 CpG	continuous_whole_plant_sample2_CpG_max_reciprocal	Level of CpG methylation in whole plant tissue, sample 2	Lloyd et al. 2015	Maximum	Reciprocal	Continuous	Continuous	Epigenetic modifications	153.997	275.63	594.692	+	+	0.103192	0.0580528	0.305779	0.232484	0.128428	0.109425
Whole plant sample2 CpG	continuous_whole_plant_sample2_CpG_max_squared	Level of CpG methylation in whole plant tissue, sample 2	Lloyd et al. 2015	Maximum	Squared	Continuous	Continuous	Epigenetic modifications	0.115775	0.110915	0.0947213	+	+	0.103192	0.0580528	0.305779	0.232484	0.128428	0.109425
Whole plant sample2 CpG	continuous_whole_plant_sample2_CpG_min_binned	Level of CpG methylation in whole plant tissue, sample 2	Lloyd et al. 2015	Minimum	Binned	Continuous	Continuous	Epigenetic modifications	1.45098	1.62105	1.62727	+	+	0.367343	0.772236	0.595238	0.838114	0.0710451	0.0167115
Whole plant sample2 CpG	continuous_whole_plant_sample2_CpG_min_log	Level of CpG methylation in whole plant tissue, sample 2	Lloyd et al. 2015	Minimum	Log	Continuous	Continuous	Epigenetic modifications	-1.58094	-1.60388	-1.9294	-	-	0.338821	0.119509	0.559354	0.369236	0.0753826	0.089884
Whole plant sample2 CpG	continuous_whole_plant_sample2_CpG_min_noTF	Level of CpG methylation in whole plant tissue, sample 2	Lloyd et al. 2015	Minimum	None	Continuous	Continuous	Epigenetic modifications	0.125455	0.142101	0.127142	+	+	0.338821	0.119509	0.559354	0.369236	0.0753826	0.089884
Whole plant sample2 CpG	continuous_whole_plant_sample2_CpG_min_reciprocal	Level of CpG methylation in whole plant tissue, sample 2	Lloyd et al. 2015	Minimum	Reciprocal	Continuous	Continuous	Epigenetic modifications	553.723	602.986	866.216	+	+	0.338821	0.119509	0.559354	0.369236	0.0753826	0.089884
Whole plant sample2 CpG	continuous_whole_plant_sample2_CpG_min_squared	Level of CpG methylation in whole plant tissue, sample 2	Lloyd et al. 2015	Minimum	Squared	Continuous	Continuous	Epigenetic modifications	0.033873	0.0440442	0.0431574	+	+	0.338821	0.119509	0.559354	0.369236	0.0753826	0.089884
Whole plant sample2 CpG	continuous_whole_plant_sample2_CpG_pair_total_binned	Level of CpG methylation in whole plant tissue, sample 2	Lloyd et al. 2015	Pair total	Binned	Continuous	Continuous	Epigenetic modifications	1.82353	1.93158	1.77273	+	+	0.664287	0.156635	0.796972	0.411553	0.0342041	0.0817806
Whole plant sample2 CpG	continuous_whole_plant_sample2_CpG_pair_total_log	Level of CpG methylation in whole plant tissue, sample 2	Lloyd et al. 2015	Pair total	Log	Continuous	Continuous	Epigenetic modifications	-0.677215	-0.845089	-1.33076	-	-	0.105535	0.0488165	0.305779	0.207445	0.127563	0.113749
Whole plant sample2 CpG	continuous_whole_plant_sample2_CpG_pair_total_noTF	Level of CpG methylation in whole plant tissue, sample 2	Lloyd et al. 2015	Pair total	None	Continuous	Continuous	Epigenetic modifications	0.409643	0.414306	0.354381	+	+	0.105535	0.0488165	0.305779	0.207445	0.127563	0.113749
Whole plant sample2 CpG	continuous_whole_plant_sample2_CpG_pair_total_reciprocal	Level of CpG methylation in whole plant tissue, sample 2	Lloyd et al. 2015	Pair total	Reciprocal	Continuous	Continuous	Epigenetic modifications	153.012	274.665	593.764	+	+	0.105535	0.0488165	0.305779	0.207445	0.127563	0.113749
Whole plant sample2 CpG	continuous_whole_plant_sample2_CpG_pair_total_squared	Level of CpG methylation in whole plant tissue, sample 2	Lloyd et al. 2015	Pair total	Squared	Continuous	Continuous	Epigenetic modifications	0.246887	0.275547	0.252384	+	+	0.105535	0.0488165	0.305779	0.207445	0.127563	0.113749
Whole plant sample3 CHG	continuous_whole_plant_sample3_CHG_average_binned	Level of CHG methylation in whole plant tissue, sample 3	Lloyd et al. 2015	Average	Binned	Continuous	Continuous	Epigenetic modifications	1.05882	1.01579	1	+	+	0.145593	0.450868	0.305779	0.574668	0.114692	0.0435304
Whole plant sample3 CHG	continuous_whole_plant_sample3_CHG_average_log	Level of CHG methylation in whole plant tissue, sample 3	Lloyd et al. 2015	Average	Log	Continuous	Continuous	Epigenetic modifications	-3.79387	-3.83173	-3.8012	-	-	0.688801	0.216281	0.808176	0.443979	0.0315624	0.0713881
Whole plant sample3 CHG	continuous_whole_plant_sample3_CHG_average_noTF	Level of CHG methylation in whole plant tissue, sample 3	Lloyd et al. 2015	Average	None	Continuous	Continuous	Epigenetic modifications	0.00720267	0.00212014	0.000326424	+	+	0.688801	0.216281	0.808176	0.443979	0.0315624	0.0713881
Whole plant sample3 CHG	continuous_whole_plant_sample3_CHG_average_reciprocal	Level of CHG methylation in whole plant tissue, sample 3	Lloyd et al. 2015	Average	Reciprocal	Continuous	Continuous	Epigenetic modifications	7334.64	7427.72	7223.75	+	+	0.688801	0.216281	0.808176	0.443979	0.0315624	0.0713881
Whole plant sample3 CHG	continuous_whole_plant_sample3_CHG_average_squared	Level of CHG methylation in whole plant tissue, sample 3	Lloyd et al. 2015	Average	Squared	Continuous	Continuous	Epigenetic modifications	0.00262482	0.000708836	3.76e-06	+	+	0.688801	0.216281	0.808176	0.443979	0.0315624	0.0713881
Whole plant sample3 CHG	continuous_whole_plant_sample3_CHG_difference_binned	Level of CHG methylation in whole plant tissue, sample 3	Lloyd et al. 2015	Difference	Binned	Continuous	Continuous	Epigenetic modifications	1.05882	1.02105	1.00909	+	+	0.57634	0.904317	0.733769	0.927747	0.0440348	0.00694032
Whole plant sample3 CHG	continuous_whole_plant_sample3_CHG_difference_log	Level of CHG methylation in whole plant tissue, sample 3	Lloyd et al. 2015	Difference	Log	Continuous	Continuous	Epigenetic modifications	-3.50836	-3.53487	-3.50017	-	-	0.688801	0.216281	0.808176	0.443979	0.0315624	0.0713881
Whole plant sample3 CHG	continuous_whole_plant_sample3_CHG_difference_noTF	Level of CHG methylation in whole plant tissue, sample 3	Lloyd et al. 2015	Difference	None	Continuous	Continuous	Epigenetic modifications	0.00237599	0.00101134	0.000652848	+	+	0.688801	0.216281	0.808176	0.443979	0.0315624	0.0713881
Whole plant sample3 CHG	continuous_whole_plant_sample3_CHG_difference_reciprocal	Level of CHG methylation in whole plant tissue, sample 3	Lloyd et al. 2015	Difference	Reciprocal	Continuous	Continuous	Epigenetic modifications	3667.46	3713.9	3611.87	+	+	0.688801	0.216281	0.808176	0.443979	0.0315624	0.0713881
Whole plant sample3 CHG	continuous_whole_plant_sample3_CHG_difference_squared	Level of CHG methylation in whole plant tissue, sample 3	Lloyd et al. 2015	Difference	Squared	Continuous	Continuous	Epigenetic modifications	0.000274352	9.08e-05	1.5e-05	+	+	0.688801	0.216281	0.808176	0.443979	0.0315624	0.0713881
Whole plant sample3 CHG	continuous_whole_plant_sample3_CHG_max_binned	Level of CHG methylation in whole plant tissue, sample 3	Lloyd et al. 2015	Maximum	Binned	Continuous	Continuous	Epigenetic modifications	1.05882	1.01579	1	+	+	0.145593	0.450868	0.305779	0.574668	0.114692	0.0435304
Whole plant sample3 CHG	continuous_whole_plant_sample3_CHG_max_log	Level of CHG methylation in whole plant tissue, sample 3	Lloyd et al. 2015	Maximum	Log	Continuous	Continuous	Epigenetic modifications	-3.49747	-3.53194	-3.50017	-	-	0.688801	0.216281	0.808176	0.443979	0.0315624	0.0713881
Whole plant sample3 CHG	continuous_whole_plant_sample3_CHG_max_noTF	Level of CHG methylation in whole plant tissue, sample 3	Lloyd et al. 2015	Maximum	None	Continuous	Continuous	Epigenetic modifications	0.00839067	0.00262581	0.000652848	+	+	0.688801	0.216281	0.808176	0.443979	0.0315624	0.0713881
Whole plant sample3 CHG	continuous_whole_plant_sample3_CHG_max_reciprocal	Level of CHG methylation in whole plant tissue, sample 3	Lloyd et al. 2015	Maximum	Reciprocal	Continuous	Continuous	Epigenetic modifications	3667.34	3713.87	3611.87	+	+	0.688801	0.216281	0.808176	0.443979	0.0315624	0.0713881
Whole plant sample3 CHG	continuous_whole_plant_sample3_CHG_max_squared	Level of CHG methylation in whole plant tissue, sample 3	Lloyd et al. 2015	Maximum	Squared	Continuous	Continuous	Epigenetic modifications	0.00354183	0.000967815	1.5e-05	+	+	0.688801	0.216281	0.808176	0.443979	0.0315624	0.0713881
Whole plant sample3 CHG	continuous_whole_plant_sample3_CHG_min_binned	Level of CHG methylation in whole plant tissue, sample 3	Lloyd et al. 2015	Minimum	Binned	Continuous	Continuous	Epigenetic modifications	1.05882	1.01579	1	+	+	0.145593	0.450868	0.305779	0.574668	0.114692	0.0435304
Whole plant sample3 CHG	continuous_whole_plant_sample3_CHG_min_log	Level of CHG methylation in whole plant tissue, sample 3	Lloyd et al. 2015	Minimum	Log	Continuous	Continuous	Epigenetic modifications	-1.49361	-1.50795	-1.51322	-	-	0.145593	0.450868	0.305779	0.574668	0.114692	0.0435304
Whole plant sample3 CHG	continuous_whole_plant_sample3_CHG_min_noTF	Level of CHG methylation in whole plant tissue, sample 3	Lloyd et al. 2015	Minimum	None	Continuous	Continuous	Epigenetic modifications	0.00601468	0.00161447	0	+	+	0.145593	0.450868	0.305779	0.574668	0.114692	0.0435304
Whole plant sample3 CHG	continuous_whole_plant_sample3_CHG_min_reciprocal	Level of CHG methylation in whole plant tissue, sample 3	Lloyd et al. 2015	Minimum	Reciprocal	Continuous	Continuous	Epigenetic modifications	32.0247	32.4456	32.6	+	+	0.145593	0.450868	0.305779	0.574668	0.114692	0.0435304
Whole plant sample3 CHG	continuous_whole_plant_sample3_CHG_min_squared	Level of CHG methylation in whole plant tissue, sample 3	Lloyd et al. 2015	Minimum	Squared	Continuous	Continuous	Epigenetic modifications	0.00184499	0.000495235	0	+	+	0.145593	0.450868	0.305779	0.574668	0.114692	0.0435304
Whole plant sample3 CHG	continuous_whole_plant_sample3_CHG_pair_total_binned	Level of CHG methylation in whole plant tissue, sample 3	Lloyd et al. 2015	Pair total	Binned	Continuous	Continuous	Epigenetic modifications	1.05882	1.01579	1	+	+	0.145593	0.450868	0.305779	0.574668	0.114692	0.0435304
Whole plant sample3 CHG	continuous_whole_plant_sample3_CHG_pair_total_log	Level of CHG methylation in whole plant tissue, sample 3	Lloyd et al. 2015	Pair total	Log	Continuous	Continuous	Epigenetic modifications	-3.49284	-3.5307	-3.50017	-	-	0.688801	0.216281	0.808176	0.443979	0.0315624	0.0713881
Whole plant sample3 CHG	continuous_whole_plant_sample3_CHG_pair_total_noTF	Level of CHG methylation in whole plant tissue, sample 3	Lloyd et al. 2015	Pair total	None	Continuous	Continuous	Epigenetic modifications	0.0144053	0.00424027	0.000652848	+	+	0.688801	0.216281	0.808176	0.443979	0.0315624	0.0713881
Whole plant sample3 CHG	continuous_whole_plant_sample3_CHG_pair_total_reciprocal	Level of CHG methylation in whole plant tissue, sample 3	Lloyd et al. 2015	Pair total	Reciprocal	Continuous	Continuous	Epigenetic modifications	3667.32	3713.86	3611.87	+	+	0.688801	0.216281	0.808176	0.443979	0.0315624	0.0713881
Whole plant sample3 CHG	continuous_whole_plant_sample3_CHG_pair_total_squared	Level of CHG methylation in whole plant tissue, sample 3	Lloyd et al. 2015	Pair total	Squared	Continuous	Continuous	Epigenetic modifications	0.0104993	0.00283534	1.5e-05	+	+	0.688801	0.216281	0.808176	0.443979	0.0315624	0.0713881
Whole plant sample3 CHH	continuous_whole_plant_sample3_CHH_average_binned	Level of CHH methylation in whole plant tissue, sample 3	Lloyd et al. 2015	Average	Binned	Continuous	Continuous	Epigenetic modifications	1.05882	1.01579	1	+	+	0.145593	0.450868	0.305779	0.574668	0.114692	0.0435304
Whole plant sample3 CHH	continuous_whole_plant_sample3_CHH_average_log	Level of CHH methylation in whole plant tissue, sample 3	Lloyd et al. 2015	Average	Log	Continuous	Continuous	Epigenetic modifications	-4.36215	-4.35668	-4.31011	-	-	0.187216	0.176016	0.370414	0.411553	0.103941	0.0781226
Whole plant sample3 CHH	continuous_whole_plant_sample3_CHH_average_noTF	Level of CHH methylation in whole plant tissue, sample 3	Lloyd et al. 2015	Average	None	Continuous	Continuous	Epigenetic modifications	0.00112379	0.000388235	0.000156508	+	+	0.187216	0.176016	0.370414	0.411553	0.103941	0.0781226
Whole plant sample3 CHH	continuous_whole_plant_sample3_CHH_average_reciprocal	Level of CHH methylation in whole plant tissue, sample 3	Lloyd et al. 2015	Average	Reciprocal	Continuous	Continuous	Epigenetic modifications	26059.2	25632.9	24715.8	+	+	0.187216	0.176016	0.370414	0.411553	0.103941	0.0781226
Whole plant sample3 CHH	continuous_whole_plant_sample3_CHH_average_squared	Level of CHH methylation in whole plant tissue, sample 3	Lloyd et al. 2015	Average	Squared	Continuous	Continuous	Epigenetic modifications	6.44e-05	1.78e-05	6.65e-07	+	+	0.187216	0.176016	0.370414	0.411553	0.103941	0.0781226
Whole plant sample3 CHH	continuous_whole_plant_sample3_CHH_difference_binned	Level of CHH methylation in whole plant tissue, sample 3	Lloyd et al. 2015	Difference	Binned	Continuous	Continuous	Epigenetic modifications	1.05882	1.02105	1	+	+	0.145593	0.283292	0.305779	0.489433	0.114692	0.061947
Whole plant sample3 CHH	continuous_whole_plant_sample3_CHH_difference_log	Level of CHH methylation in whole plant tissue, sample 3	Lloyd et al. 2015	Difference	Log	Continuous	Continuous	Epigenetic modifications	-4.06679	-4.06194	-4.00908	-	-	0.187216	0.170248	0.370414	0.411553	0.103941	0.0791783
Whole plant sample3 CHH	continuous_whole_plant_sample3_CHH_difference_noTF	Level of CHH methylation in whole plant tissue, sample 3	Lloyd et al. 2015	Difference	None	Continuous	Continuous	Epigenetic modifications	0.00115469	0.0004387	0.000313016	+	+	0.187216	0.170248	0.370414	0.411553	0.103941	0.0791783
Whole plant sample3 CHH	continuous_whole_plant_sample3_CHH_difference_reciprocal	Level of CHH methylation in whole plant tissue, sample 3	Lloyd et al. 2015	Difference	Reciprocal	Continuous	Continuous	Epigenetic modifications	13029.7	12820.4	12357.9	+	+	0.187216	0.170248	0.370414	0.411553	0.103941	0.0791783
Whole plant sample3 CHH	continuous_whole_plant_sample3_CHH_difference_squared	Level of CHH methylation in whole plant tissue, sample 3	Lloyd et al. 2015	Difference	Squared	Continuous	Continuous	Epigenetic modifications	6.8e-05	1.97e-05	2.66e-06	+	+	0.187216	0.170248	0.370414	0.411553	0.103941	0.0791783
Whole plant sample3 CHH	continuous_whole_plant_sample3_CHH_max_binned	Level of CHH methylation in whole plant tissue, sample 3	Lloyd et al. 2015	Maximum	Binned	Continuous	Continuous	Epigenetic modifications	1.05882	1.01579	1	+	+	0.145593	0.450868	0.305779	0.574668	0.114692	0.0435304
Whole plant sample3 CHH	continuous_whole_plant_sample3_CHH_max_log	Level of CHH methylation in whole plant tissue, sample 3	Lloyd et al. 2015	Maximum	Log	Continuous	Continuous	Epigenetic modifications	-4.06349	-4.0576	-4.00908	-	-	0.187216	0.176016	0.370414	0.411553	0.103941	0.0781226
Whole plant sample3 CHH	continuous_whole_plant_sample3_CHH_max_noTF	Level of CHH methylation in whole plant tissue, sample 3	Lloyd et al. 2015	Maximum	None	Continuous	Continuous	Epigenetic modifications	0.00170114	0.000607585	0.000313016	+	+	0.187216	0.176016	0.370414	0.411553	0.103941	0.0781226
Whole plant sample3 CHH	continuous_whole_plant_sample3_CHH_max_reciprocal	Level of CHH methylation in whole plant tissue, sample 3	Lloyd et al. 2015	Maximum	Reciprocal	Continuous	Continuous	Epigenetic modifications	13029.6	12816.9	12357.9	+	+	0.187216	0.176016	0.370414	0.411553	0.103941	0.0781226
Whole plant sample3 CHH	continuous_whole_plant_sample3_CHH_max_squared	Level of CHH methylation in whole plant tissue, sample 3	Lloyd et al. 2015	Maximum	Squared	Continuous	Continuous	Epigenetic modifications	0.000147587	4.12e-05	2.66e-06	+	+	0.187216	0.176016	0.370414	0.411553	0.103941	0.0781226
Whole plant sample3 CHH	continuous_whole_plant_sample3_CHH_min_binned	Level of CHH methylation in whole plant tissue, sample 3	Lloyd et al. 2015	Minimum	Binned	Continuous	Continuous	Epigenetic modifications	1.05882	1.01579	1	+	+	0.145593	0.450868	0.305779	0.574668	0.114692	0.0435304
Whole plant sample3 CHH	continuous_whole_plant_sample3_CHH_min_log	Level of CHH methylation in whole plant tissue, sample 3	Lloyd et al. 2015	Minimum	Log	Continuous	Continuous	Epigenetic modifications	-3.33906	-3.35991	-3.37475	-	-	0.145593	0.283292	0.305779	0.489433	0.114692	0.061947
Whole plant sample3 CHH	continuous_whole_plant_sample3_CHH_min_noTF	Level of CHH methylation in whole plant tissue, sample 3	Lloyd et al. 2015	Minimum	None	Continuous	Continuous	Epigenetic modifications	0.000546448	0.000168886	0	+	+	0.145593	0.283292	0.305779	0.489433	0.114692	0.061947
Whole plant sample3 CHH	continuous_whole_plant_sample3_CHH_min_reciprocal	Level of CHH methylation in whole plant tissue, sample 3	Lloyd et al. 2015	Minimum	Reciprocal	Continuous	Continuous	Epigenetic modifications	2324.23	2346.49	2370	+	+	0.145593	0.283292	0.305779	0.489433	0.114692	0.061947
Whole plant sample3 CHH	continuous_whole_plant_sample3_CHH_min_squared	Level of CHH methylation in whole plant tissue, sample 3	Lloyd et al. 2015	Minimum	Squared	Continuous	Continuous	Epigenetic modifications	1.52e-05	4.18e-06	0	+	+	0.145593	0.283292	0.305779	0.489433	0.114692	0.061947
Whole plant sample3 CHH	continuous_whole_plant_sample3_CHH_pair_total_binned	Level of CHH methylation in whole plant tissue, sample 3	Lloyd et al. 2015	Pair total	Binned	Continuous	Continuous	Epigenetic modifications	1.05882	1.01579	1	+	+	0.145593	0.450868	0.305779	0.574668	0.114692	0.0435304
Whole plant sample3 CHH	continuous_whole_plant_sample3_CHH_pair_total_log	Level of CHH methylation in whole plant tissue, sample 3	Lloyd et al. 2015	Pair total	Log	Continuous	Continuous	Epigenetic modifications	-4.06112	-4.05565	-4.00908	-	-	0.187216	0.176016	0.370414	0.411553	0.103941	0.0781226
Whole plant sample3 CHH	continuous_whole_plant_sample3_CHH_pair_total_noTF	Level of CHH methylation in whole plant tissue, sample 3	Lloyd et al. 2015	Pair total	None	Continuous	Continuous	Epigenetic modifications	0.00224758	0.000776471	0.000313016	+	+	0.187216	0.176016	0.370414	0.411553	0.103941	0.0781226
Whole plant sample3 CHH	continuous_whole_plant_sample3_CHH_pair_total_reciprocal	Level of CHH methylation in whole plant tissue, sample 3	Lloyd et al. 2015	Pair total	Reciprocal	Continuous	Continuous	Epigenetic modifications	13029.6	12816.5	12357.9	+	+	0.187216	0.176016	0.370414	0.411553	0.103941	0.0781226
Whole plant sample3 CHH	continuous_whole_plant_sample3_CHH_pair_total_squared	Level of CHH methylation in whole plant tissue, sample 3	Lloyd et al. 2015	Pair total	Squared	Continuous	Continuous	Epigenetic modifications	0.000257634	7.11e-05	2.66e-06	+	+	0.187216	0.176016	0.370414	0.411553	0.103941	0.0781226
Whole plant sample3 CpG	continuous_whole_plant_sample3_CpG_average_binned	Level of CpG methylation in whole plant tissue, sample 3	Lloyd et al. 2015	Average	Binned	Continuous	Continuous	Epigenetic modifications	1.4902	1.45789	1.39091	+	+	0.587158	0.544018	0.733769	0.658766	0.0427912	0.0350307
Whole plant sample3 CpG	continuous_whole_plant_sample3_CpG_average_log	Level of CpG methylation in whole plant tissue, sample 3	Lloyd et al. 2015	Average	Log	Continuous	Continuous	Epigenetic modifications	-1.02223	-1.17966	-1.678	-	-	0.113664	0.0446365	0.305779	0.196993	0.124674	0.115936
Whole plant sample3 CpG	continuous_whole_plant_sample3_CpG_average_noTF	Level of CpG methylation in whole plant tissue, sample 3	Lloyd et al. 2015	Average	None	Continuous	Continuous	Epigenetic modifications	0.211314	0.205728	0.175297	+	+	0.113664	0.0446365	0.305779	0.196993	0.124674	0.115936
Whole plant sample3 CpG	continuous_whole_plant_sample3_CpG_average_reciprocal	Level of CpG methylation in whole plant tissue, sample 3	Lloyd et al. 2015	Average	Reciprocal	Continuous	Continuous	Epigenetic modifications	436.422	634.546	1406.93	+	+	0.113664	0.0446365	0.305779	0.196993	0.124674	0.115936
Whole plant sample3 CpG	continuous_whole_plant_sample3_CpG_average_squared	Level of CpG methylation in whole plant tissue, sample 3	Lloyd et al. 2015	Average	Squared	Continuous	Continuous	Epigenetic modifications	0.0748952	0.0713433	0.0630412	+	+	0.113664	0.0446365	0.305779	0.196993	0.124674	0.115936
Whole plant sample3 CpG	continuous_whole_plant_sample3_CpG_difference_binned	Level of CpG methylation in whole plant tissue, sample 3	Lloyd et al. 2015	Difference	Binned	Continuous	Continuous	Epigenetic modifications	1.72549	1.61053	1.5	+	+	0.0420513	0.176172	0.184187	0.411553	0.160224	0.0780945
Whole plant sample3 CpG	continuous_whole_plant_sample3_CpG_difference_log	Level of CpG methylation in whole plant tissue, sample 3	Lloyd et al. 2015	Difference	Log	Continuous	Continuous	Epigenetic modifications	-1.38084	-1.58262	-2.27198	-	-	0.0091268	0.0183908	0.0553613	0.109865	0.205481	0.136119
Whole plant sample3 CpG	continuous_whole_plant_sample3_CpG_difference_noTF	Level of CpG methylation in whole plant tissue, sample 3	Lloyd et al. 2015	Difference	None	Continuous	Continuous	Epigenetic modifications	0.137865	0.122345	0.0990241	+	+	0.0091268	0.0183908	0.0553613	0.109865	0.205481	0.136119
Whole plant sample3 CpG	continuous_whole_plant_sample3_CpG_difference_reciprocal	Level of CpG methylation in whole plant tissue, sample 3	Lloyd et al. 2015	Difference	Reciprocal	Continuous	Continuous	Epigenetic modifications	7527.17	10898.6	24447.4	+	+	0.0091268	0.0183908	0.0553613	0.109865	0.205481	0.136119
Whole plant sample3 CpG	continuous_whole_plant_sample3_CpG_difference_squared	Level of CpG methylation in whole plant tissue, sample 3	Lloyd et al. 2015	Difference	Squared	Continuous	Continuous	Epigenetic modifications	0.0311886	0.028149	0.0225156	+	+	0.0091268	0.0183908	0.0553613	0.109865	0.205481	0.136119
Whole plant sample3 CpG	continuous_whole_plant_sample3_CpG_max_binned	Level of CpG methylation in whole plant tissue, sample 3	Lloyd et al. 2015	Maximum	Binned	Continuous	Continuous	Epigenetic modifications	1.68627	1.67895	1.61818	+	+	0.507429	0.424169	0.673126	0.574668	0.0522397	0.0461424
Whole plant sample3 CpG	continuous_whole_plant_sample3_CpG_max_log	Level of CpG methylation in whole plant tissue, sample 3	Lloyd et al. 2015	Maximum	Log	Continuous	Continuous	Epigenetic modifications	-0.852747	-1.00907	-1.48272	-	-	0.117472	0.0639259	0.305779	0.232484	0.123376	0.106965
Whole plant sample3 CpG	continuous_whole_plant_sample3_CpG_max_noTF	Level of CpG methylation in whole plant tissue, sample 3	Lloyd et al. 2015	Maximum	None	Continuous	Continuous	Epigenetic modifications	0.280246	0.266901	0.224809	+	+	0.117472	0.0639259	0.305779	0.232484	0.123376	0.106965
Whole plant sample3 CpG	continuous_whole_plant_sample3_CpG_max_reciprocal	Level of CpG methylation in whole plant tissue, sample 3	Lloyd et al. 2015	Maximum	Reciprocal	Continuous	Continuous	Epigenetic modifications	219.154	318.299	705.16	+	+	0.117472	0.0639259	0.305779	0.232484	0.123376	0.106965
Whole plant sample3 CpG	continuous_whole_plant_sample3_CpG_max_squared	Level of CpG methylation in whole plant tissue, sample 3	Lloyd et al. 2015	Maximum	Squared	Continuous	Continuous	Epigenetic modifications	0.112919	0.108557	0.0942388	+	+	0.117472	0.0639259	0.305779	0.232484	0.123376	0.106965
Whole plant sample3 CpG	continuous_whole_plant_sample3_CpG_min_binned	Level of CpG methylation in whole plant tissue, sample 3	Lloyd et al. 2015	Minimum	Binned	Continuous	Continuous	Epigenetic modifications	1.19608	1.28421	1.3	+	+	0.138201	0.750205	0.305779	0.818514	0.116839	0.0183811
Whole plant sample3 CpG	continuous_whole_plant_sample3_CpG_min_log	Level of CpG methylation in whole plant tissue, sample 3	Lloyd et al. 2015	Minimum	Log	Continuous	Continuous	Epigenetic modifications	-1.5274	-1.58618	-1.92124	-	-	0.207921	0.0979833	0.403953	0.322593	0.099247	0.0955347
Whole plant sample3 CpG	continuous_whole_plant_sample3_CpG_min_noTF	Level of CpG methylation in whole plant tissue, sample 3	Lloyd et al. 2015	Minimum	None	Continuous	Continuous	Epigenetic modifications	0.142381	0.144555	0.125785	+	+	0.207921	0.0979833	0.403953	0.322593	0.099247	0.0955347
Whole plant sample3 CpG	continuous_whole_plant_sample3_CpG_min_reciprocal	Level of CpG methylation in whole plant tissue, sample 3	Lloyd et al. 2015	Minimum	Reciprocal	Continuous	Continuous	Epigenetic modifications	495.302	557.99	812.681	+	+	0.207921	0.0979833	0.403953	0.322593	0.099247	0.0955347
Whole plant sample3 CpG	continuous_whole_plant_sample3_CpG_min_squared	Level of CpG methylation in whole plant tissue, sample 3	Lloyd et al. 2015	Minimum	Squared	Continuous	Continuous	Epigenetic modifications	0.0524654	0.0482042	0.0431014	+	+	0.207921	0.0979833	0.403953	0.322593	0.099247	0.0955347
Whole plant sample3 CpG	continuous_whole_plant_sample3_CpG_pair_total_binned	Level of CpG methylation in whole plant tissue, sample 3	Lloyd et al. 2015	Pair total	Binned	Continuous	Continuous	Epigenetic modifications	1.4902	1.45789	1.39091	+	+	0.587158	0.544018	0.733769	0.658766	0.0427912	0.0350307
Whole plant sample3 CpG	continuous_whole_plant_sample3_CpG_pair_total_log	Level of CpG methylation in whole plant tissue, sample 3	Lloyd et al. 2015	Pair total	Log	Continuous	Continuous	Epigenetic modifications	-0.721203	-0.878634	-1.37697	-	-	0.113664	0.0446365	0.305779	0.196993	0.124674	0.115936
Whole plant sample3 CpG	continuous_whole_plant_sample3_CpG_pair_total_noTF	Level of CpG methylation in whole plant tissue, sample 3	Lloyd et al. 2015	Pair total	None	Continuous	Continuous	Epigenetic modifications	0.422627	0.411456	0.350594	+	+	0.113664	0.0446365	0.305779	0.196993	0.124674	0.115936
Whole plant sample3 CpG	continuous_whole_plant_sample3_CpG_pair_total_reciprocal	Level of CpG methylation in whole plant tissue, sample 3	Lloyd et al. 2015	Pair total	Reciprocal	Continuous	Continuous	Epigenetic modifications	218.211	317.273	703.467	+	+	0.113664	0.0446365	0.305779	0.196993	0.124674	0.115936
Whole plant sample3 CpG	continuous_whole_plant_sample3_CpG_pair_total_squared	Level of CpG methylation in whole plant tissue, sample 3	Lloyd et al. 2015	Pair total	Squared	Continuous	Continuous	Epigenetic modifications	0.299581	0.285373	0.252165	+	+	0.113664	0.0446365	0.305779	0.196993	0.124674	0.115936
α WGD	binary_A_WGD	Whether genes in a pair are derived from α whole genome duplication event	Calculated for this study from sequences obtained from NCBI (Pruitt et al. 2008)	None	None	None	Binary	Evolutionary properties	N/A	N/A	N/A	+	+	2.21e-05	1.85e-05	0.00395771	0.00336395	4.53929	3.05453
β WGD	binary_B_WGD	Whether genes in a pair are derived from β whole genome duplication	Calculated for this study from sequences obtained from NCBI (Pruitt et al. 2008)	None	None	None	Binary	Evolutionary properties	N/A	N/A	N/A	-	-	0.34182	0.232493	0.861772	1	0.408163	0.555556
Proximal duplication	binary_proximal_duplication	Whether genes in a pair are derived from proximal duplication	Calculated for this study from sequences obtained from NCBI (Pruitt et al. 2008)	None	None	None	Binary	Evolutionary properties	N/A	N/A	N/A	N/A	+	N/A	1	N/A	1	NA	NA
Reciprocal best match	binary_reciprocal_best_match	Whether genes in a pair are one another's closest BLAST match in the genome	Calculated for this study from sequences obtained from NCBI (Pruitt et al. 2008)	None	None	None	Binary	Evolutionary properties	N/A	N/A	N/A	+	+	0.00340784	0.0013272	0.152501	0.11265	3.03134	2.24691
Segmental duplication	binary_segmental_duplication	Whether genes in a pair are derived from segmental duplication	Calculated for this study from sequences obtained from NCBI (Pruitt et al. 2008)	None	None	None	Binary	Evolutionary properties	N/A	N/A	N/A	+	+	0.00216202	0.00185687	0.129	0.11265	3.04348	2.13333
Tandem duplication	binary_tandem_duplication	Whether genes in a pair are derived from tandem duplication	Calculated for this study from sequences obtained from NCBI (Pruitt et al. 2008)	None	None	None	Binary	Evolutionary properties	N/A	N/A	N/A	N/A	+	N/A	0.534002	N/A	1	NA	NA
Transposed duplication	binary_transposed_duplication	Whether genes in a pair are derived from transposed duplication	Calculated for this study from sequences obtained from NCBI (Pruitt et al. 2008)	None	None	None	Binary	Evolutionary properties	N/A	N/A	N/A	+	-	0.8242	0.301593	1	1	1.09524	0.703925
Amino acid sequence	continuous_amino_acid_similarity_binned	Sequence of amino acids for each gene product	Calculated for this study from sequences obtained from NCBI (Pruitt et al. 2008)	% similarity	Binned	N/A	Continuous	Evolutionary properties	3.58824	3.45263	3.11818	+	+	0.000124262	0.000107112	0.00251802	0.00469698	0.302442	0.223659
Amino acid sequence	continuous_amino_acid_similarity_log	Sequence of amino acids for each gene product	Calculated for this study from sequences obtained from NCBI (Pruitt et al. 2008)	% similarity	Log	N/A	Continuous	Evolutionary properties	1.89843	1.87731	1.83507	+	+	2.56e-05	0.000135197	0.000561246	0.00535847	0.331774	0.220363
Amino acid sequence	continuous_amino_acid_similarity_noTF	Sequence of amino acids for each gene product	Calculated for this study from sequences obtained from NCBI (Pruitt et al. 2008)	% similarity	None	N/A	Continuous	Evolutionary properties	81.9392	77.9389	70.66	+	+	2.56e-05	0.000135197	0.000561246	0.00535847	0.331774	0.220363
Amino acid sequence	continuous_amino_acid_similarity_reciprocal	Sequence of amino acids for each gene product	Calculated for this study from sequences obtained from NCBI (Pruitt et al. 2008)	% similarity	Reciprocal	N/A	Continuous	Evolutionary properties	0.0134769	0.0140325	0.0151742	+	+	2.56e-05	0.000135197	0.000561246	0.00535847	0.331774	0.220363
Amino acid sequence	continuous_amino_acid_similarity_squared	Sequence of amino acids for each gene product	Calculated for this study from sequences obtained from NCBI (Pruitt et al. 2008)	% similarity	Squared	N/A	Continuous	Evolutionary properties	7007.88	6357.78	5281.87	+	+	2.56e-05	0.000135197	0.000561246	0.00535847	0.331774	0.220363
Gene family size	continuous_gene_family_size_average_binned	Number of paralogs in the family the gene belongs to	Lloyd et al. 2015	Average	Binned	Continuous	Continuous	Evolutionary properties	1.18605	1.2303	1.22549	+	+	0.298946	0.391436	0.526009	0.574668	0.0862589	0.0524485
Gene family size	continuous_gene_family_size_average_log	Number of paralogs in the family the gene belongs to	Lloyd et al. 2015	Average	Log	Continuous	Continuous	Evolutionary properties	0.805132	0.882371	1.15402	+	+	0.000339082	2.26e-05	0.0051675	0.00129416	0.29759	0.259329
Gene family size	continuous_gene_family_size_average_noTF	Number of paralogs in the family the gene belongs to	Lloyd et al. 2015	Average	None	Continuous	Continuous	Evolutionary properties	26.4651	31.2758	36.9706	+	+	0.000339082	2.26e-05	0.0051675	0.00129416	0.29759	0.259329
Gene family size	continuous_gene_family_size_average_reciprocal	Number of paralogs in the family the gene belongs to	Lloyd et al. 2015	Average	Reciprocal	Continuous	Continuous	Evolutionary properties	0.259461	0.231661	0.145087	+	+	0.000339082	2.26e-05	0.0051675	0.00129416	0.29759	0.259329
Gene family size	continuous_gene_family_size_average_squared	Number of paralogs in the family the gene belongs to	Lloyd et al. 2015	Average	Squared	Continuous	Continuous	Evolutionary properties	5827.77	6480.17	5196.07	+	+	0.000339082	2.26e-05	0.0051675	0.00129416	0.29759	0.259329
Gene family size	continuous_gene_family_size_difference_binned	Number of paralogs in the family the gene belongs to	Lloyd et al. 2015	Difference	Binned	Continuous	Continuous	Evolutionary properties	1	1.01818	1	N/A	+	N/A	0.436252	N/A	0.574668	NA	0.0476457
Gene family size	continuous_gene_family_size_difference_log	Number of paralogs in the family the gene belongs to	Lloyd et al. 2015	Difference	Log	Continuous	Continuous	Evolutionary properties	-0.69897	-0.676474	-0.670508	-	-	0.362457	0.630789	0.587837	0.739088	0.075629	0.0294133
Gene family size	continuous_gene_family_size_difference_noTF	Number of paralogs in the family the gene belongs to	Lloyd et al. 2015	Difference	None	Continuous	Continuous	Evolutionary properties	0	0.636364	0.176471	+	+	0.362457	0.630789	0.587837	0.739088	0.075629	0.0294133
Gene family size	continuous_gene_family_size_difference_reciprocal	Number of paralogs in the family the gene belongs to	Lloyd et al. 2015	Difference	Reciprocal	Continuous	Continuous	Evolutionary properties	5	4.94248	4.90748	+	+	0.362457	0.630789	0.587837	0.739088	0.075629	0.0294133
Gene family size	continuous_gene_family_size_difference_squared	Number of paralogs in the family the gene belongs to	Lloyd et al. 2015	Difference	Squared	Continuous	Continuous	Evolutionary properties	0	64.3212	2.54902	+	+	0.362457	0.630789	0.587837	0.739088	0.075629	0.0294133
Gene family size	continuous_gene_family_size_max_binned	Number of paralogs in the family the gene belongs to	Lloyd et al. 2015	Maximum	Binned	Continuous	Continuous	Evolutionary properties	1.18605	1.2303	1.22549	+	+	0.298946	0.391436	0.526009	0.574668	0.0862589	0.0524485
Gene family size	continuous_gene_family_size_max_log	Number of paralogs in the family the gene belongs to	Lloyd et al. 2015	Maximum	Log	Continuous	Continuous	Evolutionary properties	0.805132	0.883885	1.15792	+	+	0.000273497	1.81e-05	0.00446308	0.00129416	0.302218	0.262366
Gene family size	continuous_gene_family_size_max_noTF	Number of paralogs in the family the gene belongs to	Lloyd et al. 2015	Maximum	None	Continuous	Continuous	Evolutionary properties	26.4651	31.5939	37.0588	+	+	0.000273497	1.81e-05	0.00446308	0.00129416	0.302218	0.262366
Gene family size	continuous_gene_family_size_max_reciprocal	Number of paralogs in the family the gene belongs to	Lloyd et al. 2015	Maximum	Reciprocal	Continuous	Continuous	Evolutionary properties	0.259461	0.230648	0.143126	+	+	0.000273497	1.81e-05	0.00446308	0.00129416	0.302218	0.262366
Gene family size	continuous_gene_family_size_max_squared	Number of paralogs in the family the gene belongs to	Lloyd et al. 2015	Maximum	Squared	Continuous	Continuous	Evolutionary properties	5827.77	6670.13	5198.63	+	+	0.000273497	1.81e-05	0.00446308	0.00129416	0.302218	0.262366
Gene family size	continuous_gene_family_size_min_binned	Number of paralogs in the family the gene belongs to	Lloyd et al. 2015	Minimum	Binned	Continuous	Continuous	Evolutionary properties	1.18605	1.22424	1.22549	+	+	0.298946	0.386531	0.526009	0.574668	0.0862589	0.0529938
Gene family size	continuous_gene_family_size_min_log	Number of paralogs in the family the gene belongs to	Lloyd et al. 2015	Minimum	Log	Continuous	Continuous	Evolutionary properties	0.805132	0.880009	1.14639	+	+	0.000468583	3.78e-05	0.00591826	0.00194619	0.290502	0.252183
Gene family size	continuous_gene_family_size_min_noTF	Number of paralogs in the family the gene belongs to	Lloyd et al. 2015	Minimum	None	Continuous	Continuous	Evolutionary properties	26.4651	30.9576	36.8824	+	+	0.000468583	3.78e-05	0.00591826	0.00194619	0.290502	0.252183
Gene family size	continuous_gene_family_size_min_reciprocal	Number of paralogs in the family the gene belongs to	Lloyd et al. 2015	Minimum	Reciprocal	Continuous	Continuous	Evolutionary properties	0.259461	0.234696	0.151623	+	+	0.000468583	3.78e-05	0.00591826	0.00194619	0.290502	0.252183
Gene family size	continuous_gene_family_size_min_squared	Number of paralogs in the family the gene belongs to	Lloyd et al. 2015	Minimum	Squared	Continuous	Continuous	Evolutionary properties	5827.77	6322.38	5194.78	+	+	0.000468583	3.78e-05	0.00591826	0.00194619	0.290502	0.252183
Gene family size	continuous_gene_family_size_pair_total_binned	Number of paralogs in the family the gene belongs to	Lloyd et al. 2015	Pair total	Binned	Continuous	Continuous	Evolutionary properties	1.18605	1.2303	1.22549	+	+	0.298946	0.391436	0.526009	0.574668	0.0862589	0.0524485
Gene family size	continuous_gene_family_size_pair_total_log	Number of paralogs in the family the gene belongs to	Lloyd et al. 2015	Pair total	Log	Continuous	Continuous	Evolutionary properties	1.10616	1.1834	1.45505	+	+	0.000339082	2.26e-05	0.0051675	0.00129416	0.29759	0.259329
Gene family size	continuous_gene_family_size_pair_total_noTF	Number of paralogs in the family the gene belongs to	Lloyd et al. 2015	Pair total	None	Continuous	Continuous	Evolutionary properties	52.9302	62.5515	73.9412	+	+	0.000339082	2.26e-05	0.0051675	0.00129416	0.29759	0.259329
Gene family size	continuous_gene_family_size_pair_total_reciprocal	Number of paralogs in the family the gene belongs to	Lloyd et al. 2015	Pair total	Reciprocal	Continuous	Continuous	Evolutionary properties	0.129731	0.115831	0.0725434	+	+	0.000339082	2.26e-05	0.0051675	0.00129416	0.29759	0.259329
Gene family size	continuous_gene_family_size_pair_total_squared	Number of paralogs in the family the gene belongs to	Lloyd et al. 2015	Pair total	Squared	Continuous	Continuous	Evolutionary properties	23311.1	25920.7	20784.3	+	+	0.000339082	2.26e-05	0.0051675	0.00129416	0.29759	0.259329
Ka	continuous_ka_average_binned	Branch-based non-synonymous substitution rate of gene from common ancestor with paralog	Calculated for this study from sequences obtained from NCBI (Pruitt et al. 2008)	Average	Binned	Continuous	Continuous	Evolutionary properties	1.18	1.28042	1.55455	+	+	0.00016973	6.39e-05	0.00298079	0.00313643	0.297275	0.231203
Ka	continuous_ka_average_log	Branch-based non-synonymous substitution rate of gene from common ancestor with paralog	Calculated for this study from sequences obtained from NCBI (Pruitt et al. 2008)	Average	Log	Continuous	Continuous	Evolutionary properties	-1.3545	-1.16803	-0.937979	-	-	1.58e-06	9.97e-06	0.000132798	0.000856	0.379502	0.255492
Ka	continuous_ka_average_noTF	Branch-based non-synonymous substitution rate of gene from common ancestor with paralog	Calculated for this study from sequences obtained from NCBI (Pruitt et al. 2008)	Average	None	Continuous	Continuous	Evolutionary properties	0.085728	0.107751	0.160545	+	+	1.58e-06	9.97e-06	0.000132798	0.000856	0.379502	0.255492
Ka	continuous_ka_average_reciprocal	Branch-based non-synonymous substitution rate of gene from common ancestor with paralog	Calculated for this study from sequences obtained from NCBI (Pruitt et al. 2008)	Average	Reciprocal	Continuous	Continuous	Evolutionary properties	432.492	128.575	15.2305	+	+	1.58e-06	9.97e-06	0.000132798	0.000856	0.379502	0.255492
Ka	continuous_ka_average_squared	Branch-based non-synonymous substitution rate of gene from common ancestor with paralog	Calculated for this study from sequences obtained from NCBI (Pruitt et al. 2008)	Average	Squared	Continuous	Continuous	Evolutionary properties	0.0176471	0.022518	0.0397312	+	+	1.58e-06	9.97e-06	0.000132798	0.000856	0.379502	0.255492
Ka	continuous_ka_difference_binned	Branch-based non-synonymous substitution rate of gene from common ancestor with paralog	Calculated for this study from sequences obtained from NCBI (Pruitt et al. 2008)	Difference	Binned	Continuous	Continuous	Evolutionary properties	1.14	1.16402	1.22727	+	+	0.25308	0.18895	0.468555	0.411553	0.0903541	0.0759728
Ka	continuous_ka_difference_log	Branch-based non-synonymous substitution rate of gene from common ancestor with paralog	Calculated for this study from sequences obtained from NCBI (Pruitt et al. 2008)	Difference	Log	Continuous	Continuous	Evolutionary properties	-1.79535	-1.6168	-1.29749	-	-	0.000120494	0.000199078	0.00246878	0.00683834	0.303983	0.215144
Ka	continuous_ka_difference_noTF	Branch-based non-synonymous substitution rate of gene from common ancestor with paralog	Calculated for this study from sequences obtained from NCBI (Pruitt et al. 2008)	Difference	None	Continuous	Continuous	Evolutionary properties	0.069608	0.0829545	0.130149	+	+	0.000120494	0.000199078	0.00246878	0.00683834	0.303983	0.215144
Ka	continuous_ka_difference_reciprocal	Branch-based non-synonymous substitution rate of gene from common ancestor with paralog	Calculated for this study from sequences obtained from NCBI (Pruitt et al. 2008)	Difference	Reciprocal	Continuous	Continuous	Evolutionary properties	369.049	240.353	86.3739	+	+	0.000120494	0.000199078	0.00246878	0.00683834	0.303983	0.215144
Ka	continuous_ka_difference_squared	Branch-based non-synonymous substitution rate of gene from common ancestor with paralog	Calculated for this study from sequences obtained from NCBI (Pruitt et al. 2008)	Difference	Squared	Continuous	Continuous	Evolutionary properties	0.026429	0.0280323	0.0441194	+	+	0.000120494	0.000199078	0.00246878	0.00683834	0.303983	0.215144
Ka/Ks	continuous_ka_ks_average_binned	Ratio of branch-based non-synonymous to synonymous substitution rates of gene from common ancestor with paralog	Calculated for this study from sequences obtained from NCBI (Pruitt et al. 2008)	Average	Binned	Continuous	Continuous	Evolutionary properties	1	1.01587	1.03636	+	+	0.343694	0.581865	0.565363	0.695202	0.0748584	0.0318457
Ka/Ks	continuous_ka_ks_average_log	Ratio of branch-based non-synonymous to synonymous substitution rates of gene from common ancestor with paralog	Calculated for this study from sequences obtained from NCBI (Pruitt et al. 2008)	Average	Log	Continuous	Continuous	Evolutionary properties	-1.10335	-0.989344	-0.937571	-	-	0.171441	0.491894	0.346642	0.617715	0.108117	0.0397476
Ka/Ks	continuous_ka_ks_average_noTF	Ratio of branch-based non-synonymous to synonymous substitution rates of gene from common ancestor with paralog	Calculated for this study from sequences obtained from NCBI (Pruitt et al. 2008)	Average	None	Continuous	Continuous	Evolutionary properties	0.110262	3.05311	6.31187	+	+	0.171441	0.491894	0.346642	0.617715	0.108117	0.0397476
Ka/Ks	continuous_ka_ks_average_reciprocal	Ratio of branch-based non-synonymous to synonymous substitution rates of gene from common ancestor with paralog	Calculated for this study from sequences obtained from NCBI (Pruitt et al. 2008)	Average	Reciprocal	Continuous	Continuous	Evolutionary properties	230.889	70.0893	13.7619	+	+	0.171441	0.491894	0.346642	0.617715	0.108117	0.0397476
Ka/Ks	continuous_ka_ks_average_squared	Ratio of branch-based non-synonymous to synonymous substitution rates of gene from common ancestor with paralog	Calculated for this study from sequences obtained from NCBI (Pruitt et al. 2008)	Average	Squared	Continuous	Continuous	Evolutionary properties	0.018919	870.451	2688.14	+	+	0.171441	0.491894	0.346642	0.617715	0.108117	0.0397476
Ka/Ks	continuous_ka_ks_difference_binned	Ratio of branch-based non-synonymous to synonymous substitution rates of gene from common ancestor with paralog	Calculated for this study from sequences obtained from NCBI (Pruitt et al. 2008)	Difference	Binned	Continuous	Continuous	Evolutionary properties	1	1.01587	1.03636	+	+	0.343694	0.581865	0.565363	0.695202	0.0748584	0.0318457
Ka/Ks	continuous_ka_ks_difference_log	Ratio of branch-based non-synonymous to synonymous substitution rates of gene from common ancestor with paralog	Calculated for this study from sequences obtained from NCBI (Pruitt et al. 2008)	Difference	Log	Continuous	Continuous	Evolutionary properties	-1.65705	-1.45983	-1.37637	-	-	0.245464	0.634733	0.461403	0.739923	0.0918197	0.0274744
Ka/Ks	continuous_ka_ks_difference_noTF	Ratio of branch-based non-synonymous to synonymous substitution rates of gene from common ancestor with paralog	Calculated for this study from sequences obtained from NCBI (Pruitt et al. 2008)	Difference	None	Continuous	Continuous	Evolutionary properties	0.0626245	5.93031	12.4536	+	+	0.245464	0.634733	0.461403	0.739923	0.0918197	0.0274744
Ka/Ks	continuous_ka_ks_difference_reciprocal	Ratio of branch-based non-synonymous to synonymous substitution rates of gene from common ancestor with paralog	Calculated for this study from sequences obtained from NCBI (Pruitt et al. 2008)	Difference	Reciprocal	Continuous	Continuous	Evolutionary properties	298.443	121.208	100.577	+	+	0.245464	0.634733	0.461403	0.739923	0.0918197	0.0274744
Ka/Ks	continuous_ka_ks_difference_squared	Ratio of branch-based non-synonymous to synonymous substitution rates of gene from common ancestor with paralog	Calculated for this study from sequences obtained from NCBI (Pruitt et al. 2008)	Difference	Squared	Continuous	Continuous	Evolutionary properties	0.012902	3479.84	10748.8	+	+	0.245464	0.634733	0.461403	0.739923	0.0918197	0.0274744
Ka/Ks	continuous_ka_ks_max_binned	Ratio of branch-based non-synonymous to synonymous substitution rates of gene from common ancestor with paralog	Calculated for this study from sequences obtained from NCBI (Pruitt et al. 2008)	Maximum	Binned	Continuous	Continuous	Evolutionary properties	1	1.01587	1.03636	+	+	0.343694	0.581865	0.565363	0.695202	0.0748584	0.0318457
Ka/Ks	continuous_ka_ks_max_log	Ratio of branch-based non-synonymous to synonymous substitution rates of gene from common ancestor with paralog	Calculated for this study from sequences obtained from NCBI (Pruitt et al. 2008)	Maximum	Log	Continuous	Continuous	Evolutionary properties	-1.0081	-0.889567	-0.823801	-	-	0.139401	0.51132	0.305779	0.627653	0.116848	0.0379828
Ka/Ks	continuous_ka_ks_max_noTF	Ratio of branch-based non-synonymous to synonymous substitution rates of gene from common ancestor with paralog	Calculated for this study from sequences obtained from NCBI (Pruitt et al. 2008)	Maximum	None	Continuous	Continuous	Evolutionary properties	0.141575	6.01827	12.5387	+	+	0.139401	0.51132	0.305779	0.627653	0.116848	0.0379828
Ka/Ks	continuous_ka_ks_max_reciprocal	Ratio of branch-based non-synonymous to synonymous substitution rates of gene from common ancestor with paralog	Calculated for this study from sequences obtained from NCBI (Pruitt et al. 2008)	Maximum	Reciprocal	Continuous	Continuous	Evolutionary properties	119.808	38.641	10.1089	+	+	0.139401	0.51132	0.305779	0.627653	0.116848	0.0379828
Ka/Ks	continuous_ka_ks_max_squared	Ratio of branch-based non-synonymous to synonymous substitution rates of gene from common ancestor with paralog	Calculated for this study from sequences obtained from NCBI (Pruitt et al. 2008)	Maximum	Squared	Continuous	Continuous	Evolutionary properties	0.0349487	3480.81	10750.6	+	+	0.139401	0.51132	0.305779	0.627653	0.116848	0.0379828
Ka/Ks	continuous_ka_ks_min_binned	Ratio of branch-based non-synonymous to synonymous substitution rates of gene from common ancestor with paralog	Calculated for this study from sequences obtained from NCBI (Pruitt et al. 2008)	Minimum	Binned	Continuous	Continuous	Evolutionary properties	1.16	1.18519	1.18182	+	+	0.919783	0.922312	0.949653	0.938709	0.0079616	0.00563982
Ka/Ks	continuous_ka_ks_min_log	Ratio of branch-based non-synonymous to synonymous substitution rates of gene from common ancestor with paralog	Calculated for this study from sequences obtained from NCBI (Pruitt et al. 2008)	Minimum	Log	Continuous	Continuous	Evolutionary properties	-1.25379	-1.20304	-1.24708	-	-	0.512297	0.88256	0.675734	0.918308	0.0518032	0.00854313
Ka/Ks	continuous_ka_ks_min_noTF	Ratio of branch-based non-synonymous to synonymous substitution rates of gene from common ancestor with paralog	Calculated for this study from sequences obtained from NCBI (Pruitt et al. 2008)	Minimum	None	Continuous	Continuous	Evolutionary properties	0.0789501	0.087959	0.0850795	+	+	0.512297	0.88256	0.675734	0.918308	0.0518032	0.00854313
Ka/Ks	continuous_ka_ks_min_reciprocal	Ratio of branch-based non-synonymous to synonymous substitution rates of gene from common ancestor with paralog	Calculated for this study from sequences obtained from NCBI (Pruitt et al. 2008)	Minimum	Reciprocal	Continuous	Continuous	Evolutionary properties	103.405	68.6196	70.3514	+	+	0.512297	0.88256	0.675734	0.918308	0.0518032	0.00854313
Ka/Ks	continuous_ka_ks_min_squared	Ratio of branch-based non-synonymous to synonymous substitution rates of gene from common ancestor with paralog	Calculated for this study from sequences obtained from NCBI (Pruitt et al. 2008)	Minimum	Squared	Continuous	Continuous	Evolutionary properties	0.00934024	0.0120936	0.0109276	+	+	0.512297	0.88256	0.675734	0.918308	0.0518032	0.00854313
Ka/Ks	continuous_ka_ks_pair_total_binned	Ratio of branch-based non-synonymous to synonymous substitution rates of gene from common ancestor with paralog	Calculated for this study from sequences obtained from NCBI (Pruitt et al. 2008)	Pair total	Binned	Continuous	Continuous	Evolutionary properties	1	1.01587	1.03636	+	+	0.343694	0.581865	0.565363	0.695202	0.0748584	0.0318457
Ka/Ks	continuous_ka_ks_pair_total_log	Ratio of branch-based non-synonymous to synonymous substitution rates of gene from common ancestor with paralog	Calculated for this study from sequences obtained from NCBI (Pruitt et al. 2008)	Pair total	Log	Continuous	Continuous	Evolutionary properties	-0.802317	-0.688314	-0.636541	-	-	0.171441	0.491894	0.346642	0.617715	0.108117	0.0397476
Ka/Ks	continuous_ka_ks_pair_total_noTF	Ratio of branch-based non-synonymous to synonymous substitution rates of gene from common ancestor with paralog	Calculated for this study from sequences obtained from NCBI (Pruitt et al. 2008)	Pair total	None	Continuous	Continuous	Evolutionary properties	0.220525	6.10623	12.6237	+	+	0.171441	0.491894	0.346642	0.617715	0.108117	0.0397476
Ka/Ks	continuous_ka_ks_pair_total_reciprocal	Ratio of branch-based non-synonymous to synonymous substitution rates of gene from common ancestor with paralog	Calculated for this study from sequences obtained from NCBI (Pruitt et al. 2008)	Pair total	Reciprocal	Continuous	Continuous	Evolutionary properties	115.445	35.0447	6.88096	+	+	0.171441	0.491894	0.346642	0.617715	0.108117	0.0397476
Ka/Ks	continuous_ka_ks_pair_total_squared	Ratio of branch-based non-synonymous to synonymous substitution rates of gene from common ancestor with paralog	Calculated for this study from sequences obtained from NCBI (Pruitt et al. 2008)	Pair total	Squared	Continuous	Continuous	Evolutionary properties	0.0756759	3481.8	10752.5	+	+	0.171441	0.491894	0.346642	0.617715	0.108117	0.0397476
Ka	continuous_ka_max_binned	Branch-based non-synonymous substitution rate of gene from common ancestor with paralog	Calculated for this study from sequences obtained from NCBI (Pruitt et al. 2008)	Maximum	Binned	Continuous	Continuous	Evolutionary properties	1.16	1.20106	1.41818	+	+	0.00324903	0.000357256	0.0248598	0.0120706	0.232676	0.206447
Ka	continuous_ka_max_log	Branch-based non-synonymous substitution rate of gene from common ancestor with paralog	Calculated for this study from sequences obtained from NCBI (Pruitt et al. 2008)	Maximum	Log	Continuous	Continuous	Evolutionary properties	-1.25225	-1.06761	-0.82039	-	-	1.9e-06	8.65e-06	0.000132798	0.000856	0.376592	0.257257
Ka	continuous_ka_max_noTF	Branch-based non-synonymous substitution rate of gene from common ancestor with paralog	Calculated for this study from sequences obtained from NCBI (Pruitt et al. 2008)	Maximum	None	Continuous	Continuous	Evolutionary properties	0.120532	0.149229	0.225619	+	+	1.9e-06	8.65e-06	0.000132798	0.000856	0.376592	0.257257
Ka	continuous_ka_max_reciprocal	Branch-based non-synonymous substitution rate of gene from common ancestor with paralog	Calculated for this study from sequences obtained from NCBI (Pruitt et al. 2008)	Maximum	Reciprocal	Continuous	Continuous	Evolutionary properties	226.3	71.5628	11.4604	+	+	1.9e-06	8.65e-06	0.000132798	0.000856	0.376592	0.257257
Ka	continuous_ka_max_squared	Branch-based non-synonymous substitution rate of gene from common ancestor with paralog	Calculated for this study from sequences obtained from NCBI (Pruitt et al. 2008)	Maximum	Squared	Continuous	Continuous	Evolutionary properties	0.0440767	0.0517632	0.0872362	+	+	1.9e-06	8.65e-06	0.000132798	0.000856	0.376592	0.257257
Ka	continuous_ka_min_binned	Branch-based non-synonymous substitution rate of gene from common ancestor with paralog	Calculated for this study from sequences obtained from NCBI (Pruitt et al. 2008)	Minimum	Binned	Continuous	Continuous	Evolutionary properties	1.16	1.25397	1.51818	+	+	0.000977223	0.000123151	0.00934143	0.00528779	0.260651	0.22206
Ka	continuous_ka_min_log	Branch-based non-synonymous substitution rate of gene from common ancestor with paralog	Calculated for this study from sequences obtained from NCBI (Pruitt et al. 2008)	Minimum	Log	Continuous	Continuous	Evolutionary properties	-1.4963	-1.33945	-1.15474	-	-	9.73e-06	7.56e-05	0.000308152	0.00338547	0.349674	0.2289
Ka	continuous_ka_min_noTF	Branch-based non-synonymous substitution rate of gene from common ancestor with paralog	Calculated for this study from sequences obtained from NCBI (Pruitt et al. 2008)	Minimum	None	Continuous	Continuous	Evolutionary properties	0.050924	0.0662741	0.09547	+	+	9.73e-06	7.56e-05	0.000308152	0.00338547	0.349674	0.2289
Ka	continuous_ka_min_reciprocal	Branch-based non-synonymous substitution rate of gene from common ancestor with paralog	Calculated for this study from sequences obtained from NCBI (Pruitt et al. 2008)	Minimum	Reciprocal	Continuous	Continuous	Evolutionary properties	118.637	69.5781	50.8829	+	+	9.73e-06	7.56e-05	0.000308152	0.00338547	0.349674	0.2289
Ka	continuous_ka_min_squared	Branch-based non-synonymous substitution rate of gene from common ancestor with paralog	Calculated for this study from sequences obtained from NCBI (Pruitt et al. 2008)	Minimum	Squared	Continuous	Continuous	Evolutionary properties	0.00443199	0.00728885	0.0142859	+	+	9.73e-06	7.56e-05	0.000308152	0.00338547	0.349674	0.2289
Ka	continuous_ka_pair_total_binned	Branch-based non-synonymous substitution rate of gene from common ancestor with paralog	Calculated for this study from sequences obtained from NCBI (Pruitt et al. 2008)	Pair total	Binned	Continuous	Continuous	Evolutionary properties	1.18	1.28042	1.55455	+	+	0.00016973	6.39e-05	0.00298079	0.00313643	0.297275	0.231203
Ka	continuous_ka_pair_total_log	Branch-based non-synonymous substitution rate of gene from common ancestor with paralog	Calculated for this study from sequences obtained from NCBI (Pruitt et al. 2008)	Pair total	Log	Continuous	Continuous	Evolutionary properties	-1.05347	-0.866996	-0.636949	-	-	1.58e-06	9.97e-06	0.000132798	0.000856	0.379502	0.255492
Ka	continuous_ka_pair_total_noTF	Branch-based non-synonymous substitution rate of gene from common ancestor with paralog	Calculated for this study from sequences obtained from NCBI (Pruitt et al. 2008)	Pair total	None	Continuous	Continuous	Evolutionary properties	0.171456	0.215503	0.321089	+	+	1.58e-06	9.97e-06	0.000132798	0.000856	0.379502	0.255492
Ka	continuous_ka_pair_total_reciprocal	Branch-based non-synonymous substitution rate of gene from common ancestor with paralog	Calculated for this study from sequences obtained from NCBI (Pruitt et al. 2008)	Pair total	Reciprocal	Continuous	Continuous	Evolutionary properties	216.246	64.2875	7.61524	+	+	1.58e-06	9.97e-06	0.000132798	0.000856	0.379502	0.255492
Ka	continuous_ka_pair_total_squared	Branch-based non-synonymous substitution rate of gene from common ancestor with paralog	Calculated for this study from sequences obtained from NCBI (Pruitt et al. 2008)	Pair total	Squared	Continuous	Continuous	Evolutionary properties	0.0705885	0.0900718	0.158925	+	+	1.58e-06	9.97e-06	0.000132798	0.000856	0.379502	0.255492
Ks	continuous_ks_average_binned	Branch-based synonymous substitution rate of gene from common ancestor with paralog	Calculated for this study from sequences obtained from NCBI (Pruitt et al. 2008)	Average	Binned	Continuous	Continuous	Evolutionary properties	1.12	1.19577	1.3	+	+	0.200677	0.331532	0.392416	0.548246	0.101163	0.0561562
Ks	continuous_ks_average_log	Branch-based synonymous substitution rate of gene from common ancestor with paralog	Calculated for this study from sequences obtained from NCBI (Pruitt et al. 2008)	Average	Log	Continuous	Continuous	Evolutionary properties	-0.19706	-0.0806412	0.179126	+	+	7.66e-06	4.16e-06	0.000294138	0.000856	0.353746	0.266201
Ks	continuous_ks_average_noTF	Branch-based synonymous substitution rate of gene from common ancestor with paralog	Calculated for this study from sequences obtained from NCBI (Pruitt et al. 2008)	Average	None	Continuous	Continuous	Evolutionary properties	2.27321	3.24322	4.97387	+	+	7.66e-06	4.16e-06	0.000294138	0.000856	0.353746	0.266201
Ks	continuous_ks_average_reciprocal	Branch-based synonymous substitution rate of gene from common ancestor with paralog	Calculated for this study from sequences obtained from NCBI (Pruitt et al. 2008)	Average	Reciprocal	Continuous	Continuous	Evolutionary properties	2.41814	1.95418	1.20401	+	+	7.66e-06	4.16e-06	0.000294138	0.000856	0.353746	0.266201
Ks	continuous_ks_average_squared	Branch-based synonymous substitution rate of gene from common ancestor with paralog	Calculated for this study from sequences obtained from NCBI (Pruitt et al. 2008)	Average	Squared	Continuous	Continuous	Evolutionary properties	54.9758	86.2966	131.973	+	+	7.66e-06	4.16e-06	0.000294138	0.000856	0.353746	0.266201
Ks	continuous_ks_difference_binned	Branch-based synonymous substitution rate of gene from common ancestor with paralog	Calculated for this study from sequences obtained from NCBI (Pruitt et al. 2008)	Difference	Binned	Continuous	Continuous	Evolutionary properties	1.12	1.19048	1.3	+	+	0.200677	0.254695	0.392416	0.489433	0.101163	0.0658713
Ks	continuous_ks_difference_log	Branch-based synonymous substitution rate of gene from common ancestor with paralog	Calculated for this study from sequences obtained from NCBI (Pruitt et al. 2008)	Difference	Log	Continuous	Continuous	Evolutionary properties	-0.63143	-0.532154	-0.229688	-	-	0.00486004	0.00354156	0.0335652	0.0366437	0.222638	0.168657
Ks	continuous_ks_difference_noTF	Branch-based synonymous substitution rate of gene from common ancestor with paralog	Calculated for this study from sequences obtained from NCBI (Pruitt et al. 2008)	Difference	None	Continuous	Continuous	Evolutionary properties	3.47647	5.16715	7.9632	+	+	0.00486004	0.00354156	0.0335652	0.0366437	0.222638	0.168657
Ks	continuous_ks_difference_reciprocal	Branch-based synonymous substitution rate of gene from common ancestor with paralog	Calculated for this study from sequences obtained from NCBI (Pruitt et al. 2008)	Difference	Reciprocal	Continuous	Continuous	Evolutionary properties	13.7612	16.039	30.5634	+	+	0.00486004	0.00354156	0.0335652	0.0366437	0.222638	0.168657
Ks	continuous_ks_difference_squared	Branch-based synonymous substitution rate of gene from common ancestor with paralog	Calculated for this study from sequences obtained from NCBI (Pruitt et al. 2008)	Difference	Squared	Continuous	Continuous	Evolutionary properties	206.632	316.224	457.458	+	+	0.00486004	0.00354156	0.0335652	0.0366437	0.222638	0.168657
Ks	continuous_ks_max_binned	Branch-based synonymous substitution rate of gene from common ancestor with paralog	Calculated for this study from sequences obtained from NCBI (Pruitt et al. 2008)	Maximum	Binned	Continuous	Continuous	Evolutionary properties	1.12	1.19577	1.3	+	+	0.200677	0.331532	0.392416	0.548246	0.101163	0.0561562
Ks	continuous_ks_max_log	Branch-based synonymous substitution rate of gene from common ancestor with paralog	Calculated for this study from sequences obtained from NCBI (Pruitt et al. 2008)	Maximum	Log	Continuous	Continuous	Evolutionary properties	-0.100585	0.0227027	0.303571	+	+	1.25e-05	8.54e-06	0.000321411	0.000856	0.345306	0.257417
Ks	continuous_ks_max_noTF	Branch-based synonymous substitution rate of gene from common ancestor with paralog	Calculated for this study from sequences obtained from NCBI (Pruitt et al. 2008)	Maximum	None	Continuous	Continuous	Evolutionary properties	4.01144	5.8268	8.95547	+	+	1.25e-05	8.54e-06	0.000321411	0.000856	0.345306	0.257417
Ks	continuous_ks_max_reciprocal	Branch-based synonymous substitution rate of gene from common ancestor with paralog	Calculated for this study from sequences obtained from NCBI (Pruitt et al. 2008)	Maximum	Reciprocal	Continuous	Continuous	Evolutionary properties	1.96838	1.63407	1.01494	+	+	1.25e-05	8.54e-06	0.000321411	0.000856	0.345306	0.257417
Ks	continuous_ks_max_squared	Branch-based synonymous substitution rate of gene from common ancestor with paralog	Calculated for this study from sequences obtained from NCBI (Pruitt et al. 2008)	Maximum	Squared	Continuous	Continuous	Evolutionary properties	212.813	329.978	490.365	+	+	1.25e-05	8.54e-06	0.000321411	0.000856	0.345306	0.257417
Ks	continuous_ks_min_binned	Branch-based synonymous substitution rate of gene from common ancestor with paralog	Calculated for this study from sequences obtained from NCBI (Pruitt et al. 2008)	Minimum	Binned	Continuous	Continuous	Evolutionary properties	1	1	1.04545	+	+	0.243097	0.0229674	0.458823	0.126359	0.0922817	0.131507
Ks	continuous_ks_min_log	Branch-based synonymous substitution rate of gene from common ancestor with paralog	Calculated for this study from sequences obtained from NCBI (Pruitt et al. 2008)	Minimum	Log	Continuous	Continuous	Evolutionary properties	-0.396947	-0.34416	-0.211414	-	-	0.000181225	0.000193163	0.00306586	0.00683834	0.295977	0.215584
Ks	continuous_ks_min_noTF	Branch-based synonymous substitution rate of gene from common ancestor with paralog	Calculated for this study from sequences obtained from NCBI (Pruitt et al. 2008)	Minimum	None	Continuous	Continuous	Evolutionary properties	0.534974	0.659643	0.992274	+	+	0.000181225	0.000193163	0.00306586	0.00683834	0.295977	0.215584
Ks	continuous_ks_min_reciprocal	Branch-based synonymous substitution rate of gene from common ancestor with paralog	Calculated for this study from sequences obtained from NCBI (Pruitt et al. 2008)	Minimum	Reciprocal	Continuous	Continuous	Evolutionary properties	3.52574	108.565	183.94	+	+	0.000181225	0.000193163	0.00306586	0.00683834	0.295977	0.215584
Ks	continuous_ks_min_squared	Branch-based synonymous substitution rate of gene from common ancestor with paralog	Calculated for this study from sequences obtained from NCBI (Pruitt et al. 2008)	Minimum	Squared	Continuous	Continuous	Evolutionary properties	0.455078	0.727363	2.31021	+	+	0.000181225	0.000193163	0.00306586	0.00683834	0.295977	0.215584
Ks	continuous_ks_pair_total_binned	Branch-based synonymous substitution rate of gene from common ancestor with paralog	Calculated for this study from sequences obtained from NCBI (Pruitt et al. 2008)	Pair total	Binned	Continuous	Continuous	Evolutionary properties	1.12	1.19577	1.3	+	+	0.200677	0.331532	0.392416	0.548246	0.101163	0.0561562
Ks	continuous_ks_pair_total_log	Branch-based synonymous substitution rate of gene from common ancestor with paralog	Calculated for this study from sequences obtained from NCBI (Pruitt et al. 2008)	Pair total	Log	Continuous	Continuous	Evolutionary properties	0.10397	0.220389	0.480156	+	+	7.66e-06	4.16e-06	0.000294138	0.000856	0.353746	0.266201
Ks	continuous_ks_pair_total_noTF	Branch-based synonymous substitution rate of gene from common ancestor with paralog	Calculated for this study from sequences obtained from NCBI (Pruitt et al. 2008)	Pair total	None	Continuous	Continuous	Evolutionary properties	4.54642	6.48644	9.94775	+	+	7.66e-06	4.16e-06	0.000294138	0.000856	0.353746	0.266201
Ks	continuous_ks_pair_total_reciprocal	Branch-based synonymous substitution rate of gene from common ancestor with paralog	Calculated for this study from sequences obtained from NCBI (Pruitt et al. 2008)	Pair total	Reciprocal	Continuous	Continuous	Evolutionary properties	1.20907	0.97709	0.602005	+	+	7.66e-06	4.16e-06	0.000294138	0.000856	0.353746	0.266201
Ks	continuous_ks_pair_total_squared	Branch-based synonymous substitution rate of gene from common ancestor with paralog	Calculated for this study from sequences obtained from NCBI (Pruitt et al. 2008)	Pair total	Squared	Continuous	Continuous	Evolutionary properties	219.903	345.187	527.892	+	+	7.66e-06	4.16e-06	0.000294138	0.000856	0.353746	0.266201
Lethality binary	continuous_lethality_binary_number_in_pair_log	For each gene, score of 1 if single mutant is lethal, 0 if nonlethal.	Lloyd and Meinke 2012	Number in pair	Log	Binary	Continuous	Evolutionary properties	-0.935274	-0.961574	-0.972727	-	-	0.321604	0.653696	0.557034	0.757077	0.0781149	0.0259019
Lethality binary	continuous_lethality_binary_number_in_pair_noTF	For each gene, score of 1 if single mutant is lethal, 0 if nonlethal.	Lloyd and Meinke 2012	Number in pair	None	Binary	Continuous	Evolutionary properties	0.0784314	0.0421053	0.0272727	+	+	0.321604	0.653696	0.557034	0.757077	0.0781149	0.0259019
Lethality binary	continuous_lethality_binary_number_in_pair_reciprocal	For each gene, score of 1 if single mutant is lethal, 0 if nonlethal.	Lloyd and Meinke 2012	Number in pair	Reciprocal	Binary	Continuous	Evolutionary properties	9.46078	9.66579	9.75455	+	+	0.321604	0.653696	0.557034	0.757077	0.0781149	0.0259019
Lethality binary	continuous_lethality_binary_number_in_pair_squared	For each gene, score of 1 if single mutant is lethal, 0 if nonlethal.	Lloyd and Meinke 2012	Number in pair	Squared	Binary	Continuous	Evolutionary properties	0.117647	0.0526316	0.0272727	+	+	0.321604	0.653696	0.557034	0.757077	0.0781149	0.0259019
Lethality score	continuous_lethality_score_average_binned	Predicted or actual lethality score. Known lethal mutants received a score of 1 and known nonlethal mutants received a score of 0.	Lloyd et al. 2015	Average	Binned	Continuous	Continuous	Evolutionary properties	1.19608	1.14211	1.08182	+	+	0.0618322	0.103342	0.248694	0.339154	0.147179	0.0940423
Lethality score	continuous_lethality_score_average_log	Predicted or actual lethality score. Known lethal mutants received a score of 1 and known nonlethal mutants received a score of 0.	Lloyd et al. 2015	Average	Log	Continuous	Continuous	Evolutionary properties	-2.70717	-2.93766	-3.25206	-	-	1.23e-05	0.000509773	0.000321411	0.0133878	0.344508	0.200662
Lethality score	continuous_lethality_score_average_noTF	Predicted or actual lethality score. Known lethal mutants received a score of 1 and known nonlethal mutants received a score of 0.	Lloyd et al. 2015	Average	None	Continuous	Continuous	Evolutionary properties	0.0507285	0.0321468	0.0136364	+	+	1.23e-05	0.000509773	0.000321411	0.0133878	0.344508	0.200662
Lethality score	continuous_lethality_score_average_reciprocal	Predicted or actual lethality score. Known lethal mutants received a score of 1 and known nonlethal mutants received a score of 0.	Lloyd et al. 2015	Average	Reciprocal	Continuous	Continuous	Evolutionary properties	1613.45	1811.77	2102.79	+	+	1.23e-05	0.000509773	0.000321411	0.0133878	0.344508	0.200662
Lethality score	continuous_lethality_score_average_squared	Predicted or actual lethality score. Known lethal mutants received a score of 1 and known nonlethal mutants received a score of 0.	Lloyd et al. 2015	Average	Squared	Continuous	Continuous	Evolutionary properties	0.0183473	0.0113586	0.00681818	+	+	1.23e-05	0.000509773	0.000321411	0.0133878	0.344508	0.200662
Lethality score	continuous_lethality_score_difference_binned	Predicted or actual lethality score. Known lethal mutants received a score of 1 and known nonlethal mutants received a score of 0.	Lloyd et al. 2015	Difference	Binned	Continuous	Continuous	Evolutionary properties	1.11765	1.09474	1.08182	+	+	0.689824	0.835221	0.808176	0.882312	0.031453	0.0120095
Lethality score	continuous_lethality_score_difference_log	Predicted or actual lethality score. Known lethal mutants received a score of 1 and known nonlethal mutants received a score of 0.	Lloyd et al. 2015	Difference	Log	Continuous	Continuous	Evolutionary properties	-2.55412	-2.73636	-2.98639	-	-	1.5e-05	0.000539151	0.00034476	0.0133878	0.341198	0.199793
Lethality score	continuous_lethality_score_difference_noTF	Predicted or actual lethality score. Known lethal mutants received a score of 1 and known nonlethal mutants received a score of 0.	Lloyd et al. 2015	Difference	None	Continuous	Continuous	Evolutionary properties	0.052159	0.0407237	0.0272727	+	+	1.5e-05	0.000539151	0.00034476	0.0133878	0.341198	0.199793
Lethality score	continuous_lethality_score_difference_reciprocal	Predicted or actual lethality score. Known lethal mutants received a score of 1 and known nonlethal mutants received a score of 0.	Lloyd et al. 2015	Difference	Reciprocal	Continuous	Continuous	Evolutionary properties	880.469	987.353	1143.2	+	+	1.5e-05	0.000539151	0.00034476	0.0133878	0.341198	0.199793
Lethality score	continuous_lethality_score_difference_squared	Predicted or actual lethality score. Known lethal mutants received a score of 1 and known nonlethal mutants received a score of 0.	Lloyd et al. 2015	Difference	Squared	Continuous	Continuous	Evolutionary properties	0.0322993	0.0304218	0.0272727	+	+	1.5e-05	0.000539151	0.00034476	0.0133878	0.341198	0.199793
Lethality score	continuous_lethality_score_max_binned	Predicted or actual lethality score. Known lethal mutants received a score of 1 and known nonlethal mutants received a score of 0.	Lloyd et al. 2015	Maximum	Binned	Continuous	Continuous	Evolutionary properties	1.13725	1.1	1.08182	+	+	0.338091	0.663339	0.559354	0.764193	0.0754965	0.0251325
Lethality score	continuous_lethality_score_max_log	Predicted or actual lethality score. Known lethal mutants received a score of 1 and known nonlethal mutants received a score of 0.	Lloyd et al. 2015	Maximum	Log	Continuous	Continuous	Evolutionary properties	-2.4408	-2.65507	-2.95103	-	-	1.36e-05	0.000524112	0.000329553	0.0133878	0.342868	0.200232
Lethality score	continuous_lethality_score_max_noTF	Predicted or actual lethality score. Known lethal mutants received a score of 1 and known nonlethal mutants received a score of 0.	Lloyd et al. 2015	Maximum	None	Continuous	Continuous	Evolutionary properties	0.0768081	0.0525087	0.0272727	+	+	1.36e-05	0.000524112	0.000329553	0.0133878	0.342868	0.200232
Lethality score	continuous_lethality_score_max_reciprocal	Predicted or actual lethality score. Known lethal mutants received a score of 1 and known nonlethal mutants received a score of 0.	Lloyd et al. 2015	Maximum	Reciprocal	Continuous	Continuous	Evolutionary properties	807.144	906.091	1051.4	+	+	1.36e-05	0.000524112	0.000329553	0.0133878	0.342868	0.200232
Lethality score	continuous_lethality_score_max_squared	Predicted or actual lethality score. Known lethal mutants received a score of 1 and known nonlethal mutants received a score of 0.	Lloyd et al. 2015	Maximum	Squared	Continuous	Continuous	Evolutionary properties	0.0482823	0.0359171	0.0272727	+	+	1.36e-05	0.000524112	0.000329553	0.0133878	0.342868	0.200232
Lethality score	continuous_lethality_score_min_binned	Predicted or actual lethality score. Known lethal mutants received a score of 1 and known nonlethal mutants received a score of 0.	Lloyd et al. 2015	Minimum	Binned	Continuous	Continuous	Evolutionary properties	1.19608	1.09474	1	+	+	7.67e-05	0.00514804	0.00164361	0.04805	0.311668	0.161521
Lethality score	continuous_lethality_score_min_log	Predicted or actual lethality score. Known lethal mutants received a score of 1 and known nonlethal mutants received a score of 0.	Lloyd et al. 2015	Minimum	Log	Continuous	Continuous	Evolutionary properties	-2.19492	-2.33144	-2.46709	-	-	6.38e-06	0.00127685	0.000294138	0.0217486	0.355699	0.185972
Lethality score	continuous_lethality_score_min_noTF	Predicted or actual lethality score. Known lethal mutants received a score of 1 and known nonlethal mutants received a score of 0.	Lloyd et al. 2015	Minimum	None	Continuous	Continuous	Evolutionary properties	0.024649	0.011785	0	+	+	6.38e-06	0.00127685	0.000294138	0.0217486	0.355699	0.185972
Lethality score	continuous_lethality_score_min_reciprocal	Predicted or actual lethality score. Known lethal mutants received a score of 1 and known nonlethal mutants received a score of 0.	Lloyd et al. 2015	Minimum	Reciprocal	Continuous	Continuous	Evolutionary properties	243.215	267.899	293.152	+	+	6.38e-06	0.00127685	0.000294138	0.0217486	0.355699	0.185972
Lethality score	continuous_lethality_score_min_squared	Predicted or actual lethality score. Known lethal mutants received a score of 1 and known nonlethal mutants received a score of 0.	Lloyd et al. 2015	Minimum	Squared	Continuous	Continuous	Evolutionary properties	0.00456201	0.00201086	0	+	+	6.38e-06	0.00127685	0.000294138	0.0217486	0.355699	0.185972
Lethality score	continuous_lethality_score_pair_total_binned	Predicted or actual lethality score. Known lethal mutants received a score of 1 and known nonlethal mutants received a score of 0.	Lloyd et al. 2015	Pair total	Binned	Continuous	Continuous	Evolutionary properties	1.19608	1.14211	1.08182	+	+	0.0618322	0.103342	0.248694	0.339154	0.147179	0.0940423
Lethality score	continuous_lethality_score_pair_total_log	Predicted or actual lethality score. Known lethal mutants received a score of 1 and known nonlethal mutants received a score of 0.	Lloyd et al. 2015	Pair total	Log	Continuous	Continuous	Evolutionary properties	-2.40614	-2.63663	-2.95103	-	-	1.23e-05	0.000509773	0.000321411	0.0133878	0.344508	0.200662
Lethality score	continuous_lethality_score_pair_total_noTF	Predicted or actual lethality score. Known lethal mutants received a score of 1 and known nonlethal mutants received a score of 0.	Lloyd et al. 2015	Pair total	None	Continuous	Continuous	Evolutionary properties	0.101457	0.0642937	0.0272727	+	+	1.23e-05	0.000509773	0.000321411	0.0133878	0.344508	0.200662
Lethality score	continuous_lethality_score_pair_total_reciprocal	Predicted or actual lethality score. Known lethal mutants received a score of 1 and known nonlethal mutants received a score of 0.	Lloyd et al. 2015	Pair total	Reciprocal	Continuous	Continuous	Evolutionary properties	806.727	905.885	1051.4	+	+	1.23e-05	0.000509773	0.000321411	0.0133878	0.344508	0.200662
Lethality score	continuous_lethality_score_pair_total_squared	Predicted or actual lethality score. Known lethal mutants received a score of 1 and known nonlethal mutants received a score of 0.	Lloyd et al. 2015	Pair total	Squared	Continuous	Continuous	Evolutionary properties	0.0733893	0.0454342	0.0272727	+	+	1.23e-05	0.000509773	0.000321411	0.0133878	0.344508	0.200662
Nucleotide sequence	continuous_nucleotide_similarity_binned	Sequence of nucleotides for each gene	Calculated for this study from sequences obtained from NCBI (Pruitt et al. 2008)	% similarity	Binned	N/A	Continuous	Evolutionary properties	2.91489	2.63043	2.4	+	+	5e-05	0.00774664	0.00108543	0.0665242	0.323662	0.155305
Nucleotide sequence	continuous_nucleotide_similarity_log	Sequence of nucleotides for each gene	Calculated for this study from sequences obtained from NCBI (Pruitt et al. 2008)	% similarity	Log	N/A	Continuous	Evolutionary properties	1.74366	1.72211	1.69273	+	+	0.000409444	0.00335485	0.00568382	0.0366437	0.282038	0.171068
Nucleotide sequence	continuous_nucleotide_similarity_noTF	Sequence of nucleotides for each gene	Calculated for this study from sequences obtained from NCBI (Pruitt et al. 2008)	% similarity	None	N/A	Continuous	Evolutionary properties	56.5489	53.706	50.2182	+	+	0.000409444	0.00335485	0.00568382	0.0366437	0.282038	0.171068
Nucleotide sequence	continuous_nucleotide_similarity_reciprocal	Sequence of nucleotides for each gene	Calculated for this study from sequences obtained from NCBI (Pruitt et al. 2008)	% similarity	Reciprocal	N/A	Continuous	Evolutionary properties	0.0184741	0.0193459	0.0207054	+	+	0.000409444	0.00335485	0.00568382	0.0366437	0.282038	0.171068
Nucleotide sequence	continuous_nucleotide_similarity_squared	Sequence of nucleotides for each gene	Calculated for this study from sequences obtained from NCBI (Pruitt et al. 2008)	% similarity	Squared	N/A	Continuous	Evolutionary properties	3312.28	2982.83	2611.2	+	+	0.000409444	0.00335485	0.00568382	0.0366437	0.282038	0.171068
Retention rate	continuous_Retention_rate_average_binned	Number of species that have a paralog for a gene divided by the number of species checked (16)	Calculated for this study from sequences obtained from Phytozome (Goodstein et al. 2012), NCBI (Pruitt et al. 2008), and PlantGenIE (Sundell et al. 2015)	Average	Binned	Continuous	Continuous	Evolutionary properties	3.88235	3.83684	3.93636	+	+	0.540192	0.0453943	0.703471	0.199483	0.0482735	0.115527
Retention rate	continuous_Retention_rate_average_log	Number of species that have a paralog for a gene divided by the number of species checked (16)	Calculated for this study from sequences obtained from Phytozome (Goodstein et al. 2012), NCBI (Pruitt et al. 2008), and PlantGenIE (Sundell et al. 2015)	Average	Log	Continuous	Continuous	Evolutionary properties	-0.0162292	-0.0245834	-0.0144294	-	-	0.279592	0.273708	0.498504	0.489433	0.0852134	0.0631946
Retention rate	continuous_Retention_rate_average_noTF	Number of species that have a paralog for a gene divided by the number of species checked (16)	Calculated for this study from sequences obtained from Phytozome (Goodstein et al. 2012), NCBI (Pruitt et al. 2008), and PlantGenIE (Sundell et al. 2015)	Average	None	Continuous	Continuous	Evolutionary properties	0.966454	0.949551	0.969003	+	+	0.279592	0.273708	0.498504	0.489433	0.0852134	0.0631946
Retention rate	continuous_Retention_rate_average_reciprocal	Number of species that have a paralog for a gene divided by the number of species checked (16)	Calculated for this study from sequences obtained from Phytozome (Goodstein et al. 2012), NCBI (Pruitt et al. 2008), and PlantGenIE (Sundell et al. 2015)	Average	Reciprocal	Continuous	Continuous	Evolutionary properties	1.04199	1.06467	1.0358	+	+	0.279592	0.273708	0.498504	0.489433	0.0852134	0.0631946
Retention rate	continuous_Retention_rate_average_squared	Number of species that have a paralog for a gene divided by the number of species checked (16)	Calculated for this study from sequences obtained from Phytozome (Goodstein et al. 2012), NCBI (Pruitt et al. 2008), and PlantGenIE (Sundell et al. 2015)	Average	Squared	Continuous	Continuous	Evolutionary properties	0.939288	0.908863	0.9419	+	+	0.279592	0.273708	0.498504	0.489433	0.0852134	0.0631946
Retention rate	continuous_Retention_rate_difference_binned	Number of species that have a paralog for a gene divided by the number of species checked (16)	Calculated for this study from sequences obtained from Phytozome (Goodstein et al. 2012), NCBI (Pruitt et al. 2008), and PlantGenIE (Sundell et al. 2015)	Difference	Binned	Continuous	Continuous	Evolutionary properties	1.17647	1.23158	1.18182	+	+	0.782433	0.113173	0.859349	0.352874	0.0217637	0.0914575
Retention rate	continuous_Retention_rate_difference_log	Number of species that have a paralog for a gene divided by the number of species checked (16)	Calculated for this study from sequences obtained from Phytozome (Goodstein et al. 2012), NCBI (Pruitt et al. 2008), and PlantGenIE (Sundell et al. 2015)	Difference	Log	Continuous	Continuous	Evolutionary properties	-2.56757	-2.34321	-2.3683	-	-	0.280611	0.718621	0.498504	0.787808	0.085033	0.0208021
Retention rate	continuous_Retention_rate_difference_noTF	Number of species that have a paralog for a gene divided by the number of species checked (16)	Calculated for this study from sequences obtained from Phytozome (Goodstein et al. 2012), NCBI (Pruitt et al. 2008), and PlantGenIE (Sundell et al. 2015)	Difference	None	Continuous	Continuous	Evolutionary properties	0.0424787	0.0579683	0.0499884	+	+	0.280611	0.718621	0.498504	0.787808	0.085033	0.0208021
Retention rate	continuous_Retention_rate_difference_reciprocal	Number of species that have a paralog for a gene divided by the number of species checked (16)	Calculated for this study from sequences obtained from Phytozome (Goodstein et al. 2012), NCBI (Pruitt et al. 2008), and PlantGenIE (Sundell et al. 2015)	Difference	Reciprocal	Continuous	Continuous	Evolutionary properties	988.228	865.526	867.784	+	+	0.280611	0.718621	0.498504	0.787808	0.085033	0.0208021
Retention rate	continuous_Retention_rate_difference_squared	Number of species that have a paralog for a gene divided by the number of species checked (16)	Calculated for this study from sequences obtained from Phytozome (Goodstein et al. 2012), NCBI (Pruitt et al. 2008), and PlantGenIE (Sundell et al. 2015)	Difference	Squared	Continuous	Continuous	Evolutionary properties	0.0119498	0.0133767	0.0112661	+	+	0.280611	0.718621	0.498504	0.787808	0.085033	0.0208021
Retention rate	continuous_Retention_rate_max_binned	Number of species that have a paralog for a gene divided by the number of species checked (16)	Calculated for this study from sequences obtained from Phytozome (Goodstein et al. 2012), NCBI (Pruitt et al. 2008), and PlantGenIE (Sundell et al. 2015)	Maximum	Binned	Continuous	Continuous	Evolutionary properties	3.96078	3.91579	3.99091	+	+	0.192519	0.0376161	0.378874	0.179876	0.102704	0.120032
Retention rate	continuous_Retention_rate_max_log	Number of species that have a paralog for a gene divided by the number of species checked (16)	Calculated for this study from sequences obtained from Phytozome (Goodstein et al. 2012), NCBI (Pruitt et al. 2008), and PlantGenIE (Sundell et al. 2015)	Maximum	Log	Continuous	Continuous	Evolutionary properties	-0.00579676	-0.0105452	-0.00274214	-	-	0.530735	0.0179179	0.695576	0.109581	0.0494054	0.136677
Retention rate	continuous_Retention_rate_max_noTF	Number of species that have a paralog for a gene divided by the number of species checked (16)	Calculated for this study from sequences obtained from Phytozome (Goodstein et al. 2012), NCBI (Pruitt et al. 2008), and PlantGenIE (Sundell et al. 2015)	Maximum	None	Continuous	Continuous	Evolutionary properties	0.987693	0.978536	0.993998	+	+	0.530735	0.0179179	0.695576	0.109581	0.0494054	0.136677
Retention rate	continuous_Retention_rate_max_reciprocal	Number of species that have a paralog for a gene divided by the number of species checked (16)	Calculated for this study from sequences obtained from Phytozome (Goodstein et al. 2012), NCBI (Pruitt et al. 2008), and PlantGenIE (Sundell et al. 2015)	Maximum	Reciprocal	Continuous	Continuous	Evolutionary properties	1.01453	1.028	1.00665	+	+	0.530735	0.0179179	0.695576	0.109581	0.0494054	0.136677
Retention rate	continuous_Retention_rate_max_squared	Number of species that have a paralog for a gene divided by the number of species checked (16)	Calculated for this study from sequences obtained from Phytozome (Goodstein et al. 2012), NCBI (Pruitt et al. 2008), and PlantGenIE (Sundell et al. 2015)	Maximum	Squared	Continuous	Continuous	Evolutionary properties	0.977228	0.96146	0.98857	+	+	0.530735	0.0179179	0.695576	0.109581	0.0494054	0.136677
Retention rate	continuous_Retention_rate_min_binned	Number of species that have a paralog for a gene divided by the number of species checked (16)	Calculated for this study from sequences obtained from Phytozome (Goodstein et al. 2012), NCBI (Pruitt et al. 2008), and PlantGenIE (Sundell et al. 2015)	Minimum	Binned	Continuous	Continuous	Evolutionary properties	3.78431	3.68947	3.85455	+	+	0.403818	0.00754209	0.639177	0.0650387	0.0657931	0.154263
Retention rate	continuous_Retention_rate_min_log	Number of species that have a paralog for a gene divided by the number of species checked (16)	Calculated for this study from sequences obtained from Phytozome (Goodstein et al. 2012), NCBI (Pruitt et al. 2008), and PlantGenIE (Sundell et al. 2015)	Minimum	Log	Continuous	Continuous	Evolutionary properties	-0.0289895	-0.0408744	-0.0279444	-	-	0.264511	0.346191	0.484694	0.568073	0.0879367	0.0543866
Retention rate	continuous_Retention_rate_min_noTF	Number of species that have a paralog for a gene divided by the number of species checked (16)	Calculated for this study from sequences obtained from Phytozome (Goodstein et al. 2012), NCBI (Pruitt et al. 2008), and PlantGenIE (Sundell et al. 2015)	Minimum	None	Continuous	Continuous	Evolutionary properties	0.945214	0.920567	0.944009	+	+	0.264511	0.346191	0.484694	0.568073	0.0879367	0.0543866
Retention rate	continuous_Retention_rate_min_reciprocal	Number of species that have a paralog for a gene divided by the number of species checked (16)	Calculated for this study from sequences obtained from Phytozome (Goodstein et al. 2012), NCBI (Pruitt et al. 2008), and PlantGenIE (Sundell et al. 2015)	Minimum	Reciprocal	Continuous	Continuous	Evolutionary properties	1.08452	1.11486	1.0755	+	+	0.264511	0.346191	0.484694	0.568073	0.0879367	0.0543866
Retention rate	continuous_Retention_rate_min_squared	Number of species that have a paralog for a gene divided by the number of species checked (16)	Calculated for this study from sequences obtained from Phytozome (Goodstein et al. 2012), NCBI (Pruitt et al. 2008), and PlantGenIE (Sundell et al. 2015)	Minimum	Squared	Continuous	Continuous	Evolutionary properties	0.907323	0.862954	0.900864	+	+	0.264511	0.346191	0.484694	0.568073	0.0879367	0.0543866
Retention rate	continuous_Retention_rate_pair_total_binned	Number of species that have a paralog for a gene divided by the number of species checked (16)	Calculated for this study from sequences obtained from Phytozome (Goodstein et al. 2012), NCBI (Pruitt et al. 2008), and PlantGenIE (Sundell et al. 2015)	Pair total	Binned	Continuous	Continuous	Evolutionary properties	3.88235	3.83684	3.93636	+	+	0.540192	0.0453943	0.703471	0.199483	0.0482735	0.115527
Retention rate	continuous_Retention_rate_pair_total_log	Number of species that have a paralog for a gene divided by the number of species checked (16)	Calculated for this study from sequences obtained from Phytozome (Goodstein et al. 2012), NCBI (Pruitt et al. 2008), and PlantGenIE (Sundell et al. 2015)	Pair total	Log	Continuous	Continuous	Evolutionary properties	0.284801	0.276447	0.286601	+	+	0.279592	0.273708	0.498504	0.489433	0.0852134	0.0631946
Retention rate	continuous_Retention_rate_pair_total_noTF	Number of species that have a paralog for a gene divided by the number of species checked (16)	Calculated for this study from sequences obtained from Phytozome (Goodstein et al. 2012), NCBI (Pruitt et al. 2008), and PlantGenIE (Sundell et al. 2015)	Pair total	None	Continuous	Continuous	Evolutionary properties	1.93291	1.8991	1.93801	+	+	0.279592	0.273708	0.498504	0.489433	0.0852134	0.0631946
Retention rate	continuous_Retention_rate_pair_total_reciprocal	Number of species that have a paralog for a gene divided by the number of species checked (16)	Calculated for this study from sequences obtained from Phytozome (Goodstein et al. 2012), NCBI (Pruitt et al. 2008), and PlantGenIE (Sundell et al. 2015)	Pair total	Reciprocal	Continuous	Continuous	Evolutionary properties	0.520997	0.532333	0.517898	+	+	0.279592	0.273708	0.498504	0.489433	0.0852134	0.0631946
Retention rate	continuous_Retention_rate_pair_total_squared	Number of species that have a paralog for a gene divided by the number of species checked (16)	Calculated for this study from sequences obtained from Phytozome (Goodstein et al. 2012), NCBI (Pruitt et al. 2008), and PlantGenIE (Sundell et al. 2015)	Pair total	Squared	Continuous	Continuous	Evolutionary properties	3.75715	3.63545	3.7676	+	+	0.279592	0.273708	0.498504	0.489433	0.0852134	0.0631946
1,3,5-trimethoxybenzene biosynthesis	continuous_1.3.5.trimethoxybenzene_biosynthesis_number_in_pair_log	Gene product involved in this pathway or function according to AraCyc annotation	AraCyc v.15; Mueller et al. 2003	Number in pair	Log	Binary	Continuous	Functional annotation	-10	-10	-10	N/A	N/A	N/A	N/A	N/A	N/A	NA	NA
1,3,5-trimethoxybenzene biosynthesis	continuous_1.3.5.trimethoxybenzene_biosynthesis_number_in_pair_noTF	Gene product involved in this pathway or function according to AraCyc annotation	AraCyc v.15; Mueller et al. 2003	Number in pair	None	Binary	Continuous	Functional annotation	0	0	0	N/A	N/A	N/A	N/A	N/A	N/A	NA	NA
1,3,5-trimethoxybenzene biosynthesis	continuous_1.3.5.trimethoxybenzene_biosynthesis_number_in_pair_reciprocal	Gene product involved in this pathway or function according to AraCyc annotation	AraCyc v.15; Mueller et al. 2003	Number in pair	Reciprocal	Binary	Continuous	Functional annotation	10000000000	10000000000	10000000000	N/A	N/A	N/A	N/A	N/A	N/A	NA	NA
1,3,5-trimethoxybenzene biosynthesis	continuous_1.3.5.trimethoxybenzene_biosynthesis_number_in_pair_squared	Gene product involved in this pathway or function according to AraCyc annotation	AraCyc v.15; Mueller et al. 2003	Number in pair	Squared	Binary	Continuous	Functional annotation	0	0	0	N/A	N/A	N/A	N/A	N/A	N/A	NA	NA
1,4-dihydroxy-2-naphthoate biosynthesis II plants	continuous_1.4.dihydroxy.2.naphthoate_biosynthesis_II_plants_number_in_pair_log	Gene product involved in this pathway or function according to AraCyc annotation	AraCyc v.15; Mueller et al. 2003	Number in pair	Log	Binary	Continuous	Functional annotation	-0.97449	-0.987889	-1	-	-	0.145593	0.283292	0.305779	0.489433	0.114692	0.061947
1,4-dihydroxy-2-naphthoate biosynthesis II plants	continuous_1.4.dihydroxy.2.naphthoate_biosynthesis_II_plants_number_in_pair_noTF	Gene product involved in this pathway or function according to AraCyc annotation	AraCyc v.15; Mueller et al. 2003	Number in pair	None	Binary	Continuous	Functional annotation	0.0392157	0.0157895	0	+	+	0.145593	0.283292	0.305779	0.489433	0.114692	0.061947
1,4-dihydroxy-2-naphthoate biosynthesis II plants	continuous_1.4.dihydroxy.2.naphthoate_biosynthesis_II_plants_number_in_pair_reciprocal	Gene product involved in this pathway or function according to AraCyc annotation	AraCyc v.15; Mueller et al. 2003	Number in pair	Reciprocal	Binary	Continuous	Functional annotation	9.81373	9.90263	10	+	+	0.145593	0.283292	0.305779	0.489433	0.114692	0.061947
1,4-dihydroxy-2-naphthoate biosynthesis II plants	continuous_1.4.dihydroxy.2.naphthoate_biosynthesis_II_plants_number_in_pair_squared	Gene product involved in this pathway or function according to AraCyc annotation	AraCyc v.15; Mueller et al. 2003	Number in pair	Squared	Binary	Continuous	Functional annotation	0.0784314	0.0263158	0	+	+	0.145593	0.283292	0.305779	0.489433	0.114692	0.061947
1D-myo-inositol hexakisphosphate biosynthesis III spirodela polyrrhiza	continuous_1D.myo.inositol_hexakisphosphate_biosynthesis_III_Spirodela_polyrrhiza_number_in_pair_log	Gene product involved in this pathway or function according to AraCyc annotation	AraCyc v.15; Mueller et al. 2003	Number in pair	Log	Binary	Continuous	Functional annotation	-10	-10	-10	N/A	N/A	N/A	N/A	N/A	N/A	NA	NA
1D-myo-inositol hexakisphosphate biosynthesis III spirodela polyrrhiza	continuous_1D.myo.inositol_hexakisphosphate_biosynthesis_III_Spirodela_polyrrhiza_number_in_pair_noTF	Gene product involved in this pathway or function according to AraCyc annotation	AraCyc v.15; Mueller et al. 2003	Number in pair	None	Binary	Continuous	Functional annotation	0	0	0	N/A	N/A	N/A	N/A	N/A	N/A	NA	NA
1D-myo-inositol hexakisphosphate biosynthesis III spirodela polyrrhiza	continuous_1D.myo.inositol_hexakisphosphate_biosynthesis_III_Spirodela_polyrrhiza_number_in_pair_reciprocal	Gene product involved in this pathway or function according to AraCyc annotation	AraCyc v.15; Mueller et al. 2003	Number in pair	Reciprocal	Binary	Continuous	Functional annotation	10000000000	10000000000	10000000000	N/A	N/A	N/A	N/A	N/A	N/A	NA	NA
1D-myo-inositol hexakisphosphate biosynthesis III spirodela polyrrhiza	continuous_1D.myo.inositol_hexakisphosphate_biosynthesis_III_Spirodela_polyrrhiza_number_in_pair_squared	Gene product involved in this pathway or function according to AraCyc annotation	AraCyc v.15; Mueller et al. 2003	Number in pair	Squared	Binary	Continuous	Functional annotation	0	0	0	N/A	N/A	N/A	N/A	N/A	N/A	NA	NA
1D-myo-inositol hexakisphosphate biosynthesis III spirodela polyrrhiza	continuous_1D.myo.inositol_hexakisphosphate_biosynthesis_V_from_Ins1.3.4P3_number_in_pair_log	Gene product involved in this pathway or function according to AraCyc annotation	AraCyc v.15; Mueller et al. 2003	Number in pair	Log	Binary	Continuous	Functional annotation	-10	-10	-10	N/A	N/A	N/A	N/A	N/A	N/A	NA	NA
1D-myo-inositol hexakisphosphate biosynthesis III spirodela polyrrhiza	continuous_1D.myo.inositol_hexakisphosphate_biosynthesis_V_from_Ins1.3.4P3_number_in_pair_noTF	Gene product involved in this pathway or function according to AraCyc annotation	AraCyc v.15; Mueller et al. 2003	Number in pair	None	Binary	Continuous	Functional annotation	0	0	0	N/A	N/A	N/A	N/A	N/A	N/A	NA	NA
1D-myo-inositol hexakisphosphate biosynthesis III spirodela polyrrhiza	continuous_1D.myo.inositol_hexakisphosphate_biosynthesis_V_from_Ins1.3.4P3_number_in_pair_reciprocal	Gene product involved in this pathway or function according to AraCyc annotation	AraCyc v.15; Mueller et al. 2003	Number in pair	Reciprocal	Binary	Continuous	Functional annotation	10000000000	10000000000	10000000000	N/A	N/A	N/A	N/A	N/A	N/A	NA	NA
1D-myo-inositol hexakisphosphate biosynthesis III spirodela polyrrhiza	continuous_1D.myo.inositol_hexakisphosphate_biosynthesis_V_from_Ins1.3.4P3_number_in_pair_squared	Gene product involved in this pathway or function according to AraCyc annotation	AraCyc v.15; Mueller et al. 2003	Number in pair	Squared	Binary	Continuous	Functional annotation	0	0	0	N/A	N/A	N/A	N/A	N/A	N/A	NA	NA
2,3-cis-flavanols biosynthesis	continuous_2.3.cis.flavanols_biosynthesis_number_in_pair_log	Gene product involved in this pathway or function according to AraCyc annotation	AraCyc v.15; Mueller et al. 2003	Number in pair	Log	Binary	Continuous	Functional annotation	-10	-10	-10	N/A	N/A	N/A	N/A	N/A	N/A	NA	NA
2,3-cis-flavanols biosynthesis	continuous_2.3.cis.flavanols_biosynthesis_number_in_pair_noTF	Gene product involved in this pathway or function according to AraCyc annotation	AraCyc v.15; Mueller et al. 2003	Number in pair	None	Binary	Continuous	Functional annotation	0	0	0	N/A	N/A	N/A	N/A	N/A	N/A	NA	NA
2,3-cis-flavanols biosynthesis	continuous_2.3.cis.flavanols_biosynthesis_number_in_pair_reciprocal	Gene product involved in this pathway or function according to AraCyc annotation	AraCyc v.15; Mueller et al. 2003	Number in pair	Reciprocal	Binary	Continuous	Functional annotation	10000000000	10000000000	10000000000	N/A	N/A	N/A	N/A	N/A	N/A	NA	NA
2,3-cis-flavanols biosynthesis	continuous_2.3.cis.flavanols_biosynthesis_number_in_pair_squared	Gene product involved in this pathway or function according to AraCyc annotation	AraCyc v.15; Mueller et al. 2003	Number in pair	Squared	Binary	Continuous	Functional annotation	0	0	0	N/A	N/A	N/A	N/A	N/A	N/A	NA	NA
2,4,6-trinitrotoluene degradation	continuous_2.4.6.trinitrotoluene_degradation_number_in_pair_log	Gene product involved in this pathway or function according to AraCyc annotation	AraCyc v.15; Mueller et al. 2003	Number in pair	Log	Binary	Continuous	Functional annotation	-10	-10	-10	N/A	N/A	N/A	N/A	N/A	N/A	NA	NA
2,4,6-trinitrotoluene degradation	continuous_2.4.6.trinitrotoluene_degradation_number_in_pair_noTF	Gene product involved in this pathway or function according to AraCyc annotation	AraCyc v.15; Mueller et al. 2003	Number in pair	None	Binary	Continuous	Functional annotation	0	0	0	N/A	N/A	N/A	N/A	N/A	N/A	NA	NA
2,4,6-trinitrotoluene degradation	continuous_2.4.6.trinitrotoluene_degradation_number_in_pair_reciprocal	Gene product involved in this pathway or function according to AraCyc annotation	AraCyc v.15; Mueller et al. 2003	Number in pair	Reciprocal	Binary	Continuous	Functional annotation	10000000000	10000000000	10000000000	N/A	N/A	N/A	N/A	N/A	N/A	NA	NA
2,4,6-trinitrotoluene degradation	continuous_2.4.6.trinitrotoluene_degradation_number_in_pair_squared	Gene product involved in this pathway or function according to AraCyc annotation	AraCyc v.15; Mueller et al. 2003	Number in pair	Squared	Binary	Continuous	Functional annotation	0	0	0	N/A	N/A	N/A	N/A	N/A	N/A	NA	NA
2-oxoglutarate decarboxylation to succinyl-CoA	continuous_2.oxoglutarate_decarboxylation_to_succinyl.CoA_number_in_pair_log	Gene product involved in this pathway or function according to AraCyc annotation	AraCyc v.15; Mueller et al. 2003	Number in pair	Log	Binary	Continuous	Functional annotation	-10	-10	-10	N/A	N/A	N/A	N/A	N/A	N/A	NA	NA
2-oxoglutarate decarboxylation to succinyl-CoA	continuous_2.oxoglutarate_decarboxylation_to_succinyl.CoA_number_in_pair_noTF	Gene product involved in this pathway or function according to AraCyc annotation	AraCyc v.15; Mueller et al. 2003	Number in pair	None	Binary	Continuous	Functional annotation	0	0	0	N/A	N/A	N/A	N/A	N/A	N/A	NA	NA
2-oxoglutarate decarboxylation to succinyl-CoA	continuous_2.oxoglutarate_decarboxylation_to_succinyl.CoA_number_in_pair_reciprocal	Gene product involved in this pathway or function according to AraCyc annotation	AraCyc v.15; Mueller et al. 2003	Number in pair	Reciprocal	Binary	Continuous	Functional annotation	10000000000	10000000000	10000000000	N/A	N/A	N/A	N/A	N/A	N/A	NA	NA
2-oxoglutarate decarboxylation to succinyl-CoA	continuous_2.oxoglutarate_decarboxylation_to_succinyl.CoA_number_in_pair_squared	Gene product involved in this pathway or function according to AraCyc annotation	AraCyc v.15; Mueller et al. 2003	Number in pair	Squared	Binary	Continuous	Functional annotation	0	0	0	N/A	N/A	N/A	N/A	N/A	N/A	NA	NA
2-oxoisovalerate decarboxylation to isobutanoyl-CoA	continuous_2.oxoisovalerate_decarboxylation_to_isobutanoyl.CoA_number_in_pair_log	Gene product involved in this pathway or function according to AraCyc annotation	AraCyc v.15; Mueller et al. 2003	Number in pair	Log	Binary	Continuous	Functional annotation	-10	-10	-10	N/A	N/A	N/A	N/A	N/A	N/A	NA	NA
2-oxoisovalerate decarboxylation to isobutanoyl-CoA	continuous_2.oxoisovalerate_decarboxylation_to_isobutanoyl.CoA_number_in_pair_noTF	Gene product involved in this pathway or function according to AraCyc annotation	AraCyc v.15; Mueller et al. 2003	Number in pair	None	Binary	Continuous	Functional annotation	0	0	0	N/A	N/A	N/A	N/A	N/A	N/A	NA	NA
2-oxoisovalerate decarboxylation to isobutanoyl-CoA	continuous_2.oxoisovalerate_decarboxylation_to_isobutanoyl.CoA_number_in_pair_reciprocal	Gene product involved in this pathway or function according to AraCyc annotation	AraCyc v.15; Mueller et al. 2003	Number in pair	Reciprocal	Binary	Continuous	Functional annotation	10000000000	10000000000	10000000000	N/A	N/A	N/A	N/A	N/A	N/A	NA	NA
2-oxoisovalerate decarboxylation to isobutanoyl-CoA	continuous_2.oxoisovalerate_decarboxylation_to_isobutanoyl.CoA_number_in_pair_squared	Gene product involved in this pathway or function according to AraCyc annotation	AraCyc v.15; Mueller et al. 2003	Number in pair	Squared	Binary	Continuous	Functional annotation	0	0	0	N/A	N/A	N/A	N/A	N/A	N/A	NA	NA
26,27-dehydrozymosterol metabolism	continuous_26.27.dehydrozymosterol_metabolism_number_in_pair_log	Gene product involved in this pathway or function according to AraCyc annotation	AraCyc v.15; Mueller et al. 2003	Number in pair	Log	Binary	Continuous	Functional annotation	-0.679362	-0.693707	-0.69897	-	-	0.145593	0.450868	0.305779	0.574668	0.114692	0.0435304
26,27-dehydrozymosterol metabolism	continuous_26.27.dehydrozymosterol_metabolism_number_in_pair_noTF	Gene product involved in this pathway or function according to AraCyc annotation	AraCyc v.15; Mueller et al. 2003	Number in pair	None	Binary	Continuous	Functional annotation	0.0392157	0.0105263	0	+	+	0.145593	0.450868	0.305779	0.574668	0.114692	0.0435304
26,27-dehydrozymosterol metabolism	continuous_26.27.dehydrozymosterol_metabolism_number_in_pair_reciprocal	Gene product involved in this pathway or function according to AraCyc annotation	AraCyc v.15; Mueller et al. 2003	Number in pair	Reciprocal	Binary	Continuous	Functional annotation	4.91176	4.97632	5	+	+	0.145593	0.450868	0.305779	0.574668	0.114692	0.0435304
26,27-dehydrozymosterol metabolism	continuous_26.27.dehydrozymosterol_metabolism_number_in_pair_squared	Gene product involved in this pathway or function according to AraCyc annotation	AraCyc v.15; Mueller et al. 2003	Number in pair	Squared	Binary	Continuous	Functional annotation	0.0784314	0.0210526	0	+	+	0.145593	0.450868	0.305779	0.574668	0.114692	0.0435304
2Fe-2S iron-sulfur cluster biosynthesis	continuous_2Fe.2S_iron.sulfur_cluster_biosynthesis_number_in_pair_log	Gene product involved in this pathway or function according to AraCyc annotation	AraCyc v.15; Mueller et al. 2003	Number in pair	Log	Binary	Continuous	Functional annotation	-10	-10	-10	N/A	N/A	N/A	N/A	N/A	N/A	NA	NA
2Fe-2S iron-sulfur cluster biosynthesis	continuous_2Fe.2S_iron.sulfur_cluster_biosynthesis_number_in_pair_noTF	Gene product involved in this pathway or function according to AraCyc annotation	AraCyc v.15; Mueller et al. 2003	Number in pair	None	Binary	Continuous	Functional annotation	0	0	0	N/A	N/A	N/A	N/A	N/A	N/A	NA	NA
2Fe-2S iron-sulfur cluster biosynthesis	continuous_2Fe.2S_iron.sulfur_cluster_biosynthesis_number_in_pair_reciprocal	Gene product involved in this pathway or function according to AraCyc annotation	AraCyc v.15; Mueller et al. 2003	Number in pair	Reciprocal	Binary	Continuous	Functional annotation	10000000000	10000000000	10000000000	N/A	N/A	N/A	N/A	N/A	N/A	NA	NA
2Fe-2S iron-sulfur cluster biosynthesis	continuous_2Fe.2S_iron.sulfur_cluster_biosynthesis_number_in_pair_squared	Gene product involved in this pathway or function according to AraCyc annotation	AraCyc v.15; Mueller et al. 2003	Number in pair	Squared	Binary	Continuous	Functional annotation	0	0	0	N/A	N/A	N/A	N/A	N/A	N/A	NA	NA
3-dehydroquinate biosynthesis I	continuous_3.dehydroquinate_biosynthesis_I_number_in_pair_log	Gene product involved in this pathway or function according to AraCyc annotation	AraCyc v.15; Mueller et al. 2003	Number in pair	Log	Binary	Continuous	Functional annotation	-10	-10	-10	N/A	N/A	N/A	N/A	N/A	N/A	NA	NA
3-dehydroquinate biosynthesis I	continuous_3.dehydroquinate_biosynthesis_I_number_in_pair_noTF	Gene product involved in this pathway or function according to AraCyc annotation	AraCyc v.15; Mueller et al. 2003	Number in pair	None	Binary	Continuous	Functional annotation	0	0	0	N/A	N/A	N/A	N/A	N/A	N/A	NA	NA
3-dehydroquinate biosynthesis I	continuous_3.dehydroquinate_biosynthesis_I_number_in_pair_reciprocal	Gene product involved in this pathway or function according to AraCyc annotation	AraCyc v.15; Mueller et al. 2003	Number in pair	Reciprocal	Binary	Continuous	Functional annotation	10000000000	10000000000	10000000000	N/A	N/A	N/A	N/A	N/A	N/A	NA	NA
3-dehydroquinate biosynthesis I	continuous_3.dehydroquinate_biosynthesis_I_number_in_pair_squared	Gene product involved in this pathway or function according to AraCyc annotation	AraCyc v.15; Mueller et al. 2003	Number in pair	Squared	Binary	Continuous	Functional annotation	0	0	0	N/A	N/A	N/A	N/A	N/A	N/A	NA	NA
3-methylthiopropanoate biosynthesis	continuous_3.methylthiopropanoate_biosynthesis_number_in_pair_log	Gene product involved in this pathway or function according to AraCyc annotation	AraCyc v.15; Mueller et al. 2003	Number in pair	Log	Binary	Continuous	Functional annotation	-10	-10	-10	N/A	N/A	N/A	N/A	N/A	N/A	NA	NA
3-methylthiopropanoate biosynthesis	continuous_3.methylthiopropanoate_biosynthesis_number_in_pair_noTF	Gene product involved in this pathway or function according to AraCyc annotation	AraCyc v.15; Mueller et al. 2003	Number in pair	None	Binary	Continuous	Functional annotation	0	0	0	N/A	N/A	N/A	N/A	N/A	N/A	NA	NA
3-methylthiopropanoate biosynthesis	continuous_3.methylthiopropanoate_biosynthesis_number_in_pair_reciprocal	Gene product involved in this pathway or function according to AraCyc annotation	AraCyc v.15; Mueller et al. 2003	Number in pair	Reciprocal	Binary	Continuous	Functional annotation	10000000000	10000000000	10000000000	N/A	N/A	N/A	N/A	N/A	N/A	NA	NA
3-methylthiopropanoate biosynthesis	continuous_3.methylthiopropanoate_biosynthesis_number_in_pair_squared	Gene product involved in this pathway or function according to AraCyc annotation	AraCyc v.15; Mueller et al. 2003	Number in pair	Squared	Binary	Continuous	Functional annotation	0	0	0	N/A	N/A	N/A	N/A	N/A	N/A	NA	NA
3-phosphoinositide biosynthesis	continuous_3.phosphoinositide_biosynthesis_number_in_pair_log	Gene product involved in this pathway or function according to AraCyc annotation	AraCyc v.15; Mueller et al. 2003	Number in pair	Log	Binary	Continuous	Functional annotation	-1	-0.981042	-0.990909	-	-	0.504416	0.624054	0.66965	0.733281	0.0526109	0.0282967
3-phosphoinositide biosynthesis	continuous_3.phosphoinositide_biosynthesis_number_in_pair_noTF	Gene product involved in this pathway or function according to AraCyc annotation	AraCyc v.15; Mueller et al. 2003	Number in pair	None	Binary	Continuous	Functional annotation	0	0.0263158	0.00909091	+	+	0.504416	0.624054	0.66965	0.733281	0.0526109	0.0282967
3-phosphoinositide biosynthesis	continuous_3.phosphoinositide_biosynthesis_number_in_pair_reciprocal	Gene product involved in this pathway or function according to AraCyc annotation	AraCyc v.15; Mueller et al. 2003	Number in pair	Reciprocal	Binary	Continuous	Functional annotation	10	9.85263	9.91818	+	+	0.504416	0.624054	0.66965	0.733281	0.0526109	0.0282967
3-phosphoinositide biosynthesis	continuous_3.phosphoinositide_biosynthesis_number_in_pair_squared	Gene product involved in this pathway or function according to AraCyc annotation	AraCyc v.15; Mueller et al. 2003	Number in pair	Squared	Binary	Continuous	Functional annotation	0	0.0473684	0.00909091	+	+	0.504416	0.624054	0.66965	0.733281	0.0526109	0.0282967
(3E)-4,8-dimethylnona-1,3,7-triene biosynthesis	continuous_3E.4.8.dimethylnona.1.3.7.triene_biosynthesis_number_in_pair_log	Gene product involved in this pathway or function according to AraCyc annotation	AraCyc v.15; Mueller et al. 2003	Number in pair	Log	Binary	Continuous	Functional annotation	-10	-10	-10	N/A	N/A	N/A	N/A	N/A	N/A	NA	NA
(3E)-4,8-dimethylnona-1,3,7-triene biosynthesis	continuous_3E.4.8.dimethylnona.1.3.7.triene_biosynthesis_number_in_pair_noTF	Gene product involved in this pathway or function according to AraCyc annotation	AraCyc v.15; Mueller et al. 2003	Number in pair	None	Binary	Continuous	Functional annotation	0	0	0	N/A	N/A	N/A	N/A	N/A	N/A	NA	NA
(3E)-4,8-dimethylnona-1,3,7-triene biosynthesis	continuous_3E.4.8.dimethylnona.1.3.7.triene_biosynthesis_number_in_pair_reciprocal	Gene product involved in this pathway or function according to AraCyc annotation	AraCyc v.15; Mueller et al. 2003	Number in pair	Reciprocal	Binary	Continuous	Functional annotation	10000000000	10000000000	10000000000	N/A	N/A	N/A	N/A	N/A	N/A	NA	NA
(3E)-4,8-dimethylnona-1,3,7-triene biosynthesis	continuous_3E.4.8.dimethylnona.1.3.7.triene_biosynthesis_number_in_pair_squared	Gene product involved in this pathway or function according to AraCyc annotation	AraCyc v.15; Mueller et al. 2003	Number in pair	Squared	Binary	Continuous	Functional annotation	0	0	0	N/A	N/A	N/A	N/A	N/A	N/A	NA	NA
4-amino-2-methyl-5-diphosphomethylpyrimidine biosynthesis	continuous_4.amino.2.methyl.5.diphosphomethylpyrimidine_biosynthesis_number_in_pair_log	Gene product involved in this pathway or function according to AraCyc annotation	AraCyc v.15; Mueller et al. 2003	Number in pair	Log	Binary	Continuous	Functional annotation	-10	-10	-10	N/A	N/A	N/A	N/A	N/A	N/A	NA	NA
4-amino-2-methyl-5-diphosphomethylpyrimidine biosynthesis	continuous_4.amino.2.methyl.5.diphosphomethylpyrimidine_biosynthesis_number_in_pair_noTF	Gene product involved in this pathway or function according to AraCyc annotation	AraCyc v.15; Mueller et al. 2003	Number in pair	None	Binary	Continuous	Functional annotation	0	0	0	N/A	N/A	N/A	N/A	N/A	N/A	NA	NA
4-amino-2-methyl-5-diphosphomethylpyrimidine biosynthesis	continuous_4.amino.2.methyl.5.diphosphomethylpyrimidine_biosynthesis_number_in_pair_reciprocal	Gene product involved in this pathway or function according to AraCyc annotation	AraCyc v.15; Mueller et al. 2003	Number in pair	Reciprocal	Binary	Continuous	Functional annotation	10000000000	10000000000	10000000000	N/A	N/A	N/A	N/A	N/A	N/A	NA	NA
4-amino-2-methyl-5-diphosphomethylpyrimidine biosynthesis	continuous_4.amino.2.methyl.5.diphosphomethylpyrimidine_biosynthesis_number_in_pair_squared	Gene product involved in this pathway or function according to AraCyc annotation	AraCyc v.15; Mueller et al. 2003	Number in pair	Squared	Binary	Continuous	Functional annotation	0	0	0	N/A	N/A	N/A	N/A	N/A	N/A	NA	NA
4-aminobenzoate biosynthesis	continuous_4.aminobenzoate_biosynthesis_number_in_pair_log	Gene product involved in this pathway or function according to AraCyc annotation	AraCyc v.15; Mueller et al. 2003	Number in pair	Log	Binary	Continuous	Functional annotation	-10	-10	-10	N/A	N/A	N/A	N/A	N/A	N/A	NA	NA
4-aminobenzoate biosynthesis	continuous_4.aminobenzoate_biosynthesis_number_in_pair_noTF	Gene product involved in this pathway or function according to AraCyc annotation	AraCyc v.15; Mueller et al. 2003	Number in pair	None	Binary	Continuous	Functional annotation	0	0	0	N/A	N/A	N/A	N/A	N/A	N/A	NA	NA
4-aminobenzoate biosynthesis	continuous_4.aminobenzoate_biosynthesis_number_in_pair_reciprocal	Gene product involved in this pathway or function according to AraCyc annotation	AraCyc v.15; Mueller et al. 2003	Number in pair	Reciprocal	Binary	Continuous	Functional annotation	10000000000	10000000000	10000000000	N/A	N/A	N/A	N/A	N/A	N/A	NA	NA
4-aminobenzoate biosynthesis	continuous_4.aminobenzoate_biosynthesis_number_in_pair_squared	Gene product involved in this pathway or function according to AraCyc annotation	AraCyc v.15; Mueller et al. 2003	Number in pair	Squared	Binary	Continuous	Functional annotation	0	0	0	N/A	N/A	N/A	N/A	N/A	N/A	NA	NA
4-aminobutyrate degradation IV	continuous_4.aminobutyrate_degradation_IV_number_in_pair_log	Gene product involved in this pathway or function according to AraCyc annotation	AraCyc v.15; Mueller et al. 2003	Number in pair	Log	Binary	Continuous	Functional annotation	-10	-10	-10	N/A	N/A	N/A	N/A	N/A	N/A	NA	NA
4-aminobutyrate degradation IV	continuous_4.aminobutyrate_degradation_IV_number_in_pair_noTF	Gene product involved in this pathway or function according to AraCyc annotation	AraCyc v.15; Mueller et al. 2003	Number in pair	None	Binary	Continuous	Functional annotation	0	0	0	N/A	N/A	N/A	N/A	N/A	N/A	NA	NA
4-aminobutyrate degradation IV	continuous_4.aminobutyrate_degradation_IV_number_in_pair_reciprocal	Gene product involved in this pathway or function according to AraCyc annotation	AraCyc v.15; Mueller et al. 2003	Number in pair	Reciprocal	Binary	Continuous	Functional annotation	10000000000	10000000000	10000000000	N/A	N/A	N/A	N/A	N/A	N/A	NA	NA
4-aminobutyrate degradation IV	continuous_4.aminobutyrate_degradation_IV_number_in_pair_squared	Gene product involved in this pathway or function according to AraCyc annotation	AraCyc v.15; Mueller et al. 2003	Number in pair	Squared	Binary	Continuous	Functional annotation	0	0	0	N/A	N/A	N/A	N/A	N/A	N/A	NA	NA
4-aminobutyrate degradation	continuous_4.aminobutyrate_degradation_number_in_pair_log	Gene product involved in this pathway or function according to AraCyc annotation	AraCyc v.15; Mueller et al. 2003	Number in pair	Log	Binary	Continuous	Functional annotation	-10	-10	-10	N/A	N/A	N/A	N/A	N/A	N/A	NA	NA
4-aminobutyrate degradation	continuous_4.aminobutyrate_degradation_number_in_pair_noTF	Gene product involved in this pathway or function according to AraCyc annotation	AraCyc v.15; Mueller et al. 2003	Number in pair	None	Binary	Continuous	Functional annotation	0	0	0	N/A	N/A	N/A	N/A	N/A	N/A	NA	NA
4-aminobutyrate degradation	continuous_4.aminobutyrate_degradation_number_in_pair_reciprocal	Gene product involved in this pathway or function according to AraCyc annotation	AraCyc v.15; Mueller et al. 2003	Number in pair	Reciprocal	Binary	Continuous	Functional annotation	10000000000	10000000000	10000000000	N/A	N/A	N/A	N/A	N/A	N/A	NA	NA
4-aminobutyrate degradation	continuous_4.aminobutyrate_degradation_number_in_pair_squared	Gene product involved in this pathway or function according to AraCyc annotation	AraCyc v.15; Mueller et al. 2003	Number in pair	Squared	Binary	Continuous	Functional annotation	0	0	0	N/A	N/A	N/A	N/A	N/A	N/A	NA	NA
4-hydroxyphenylpyruvate biosynthesis	continuous_4.hydroxyphenylpyruvate_biosynthesis_number_in_pair_log	Gene product involved in this pathway or function according to AraCyc annotation	AraCyc v.15; Mueller et al. 2003	Number in pair	Log	Binary	Continuous	Functional annotation	-10	-10	-10	N/A	N/A	N/A	N/A	N/A	N/A	NA	NA
4-hydroxyphenylpyruvate biosynthesis	continuous_4.hydroxyphenylpyruvate_biosynthesis_number_in_pair_noTF	Gene product involved in this pathway or function according to AraCyc annotation	AraCyc v.15; Mueller et al. 2003	Number in pair	None	Binary	Continuous	Functional annotation	0	0	0	N/A	N/A	N/A	N/A	N/A	N/A	NA	NA
4-hydroxyphenylpyruvate biosynthesis	continuous_4.hydroxyphenylpyruvate_biosynthesis_number_in_pair_reciprocal	Gene product involved in this pathway or function according to AraCyc annotation	AraCyc v.15; Mueller et al. 2003	Number in pair	Reciprocal	Binary	Continuous	Functional annotation	10000000000	10000000000	10000000000	N/A	N/A	N/A	N/A	N/A	N/A	NA	NA
4-hydroxyphenylpyruvate biosynthesis	continuous_4.hydroxyphenylpyruvate_biosynthesis_number_in_pair_squared	Gene product involved in this pathway or function according to AraCyc annotation	AraCyc v.15; Mueller et al. 2003	Number in pair	Squared	Binary	Continuous	Functional annotation	0	0	0	N/A	N/A	N/A	N/A	N/A	N/A	NA	NA
4-methyl-5-beta-hydroxyethylthiazole salvage yeast	continuous_4.methyl.5beta.hydroxyethylthiazole_salvage_yeast_number_in_pair_log	Gene product involved in this pathway or function according to AraCyc annotation	AraCyc v.15; Mueller et al. 2003	Number in pair	Log	Binary	Continuous	Functional annotation	-10	-10	-10	N/A	N/A	N/A	N/A	N/A	N/A	NA	NA
4-methyl-5-beta-hydroxyethylthiazole salvage yeast	continuous_4.methyl.5beta.hydroxyethylthiazole_salvage_yeast_number_in_pair_noTF	Gene product involved in this pathway or function according to AraCyc annotation	AraCyc v.15; Mueller et al. 2003	Number in pair	None	Binary	Continuous	Functional annotation	0	0	0	N/A	N/A	N/A	N/A	N/A	N/A	NA	NA
4-methyl-5-beta-hydroxyethylthiazole salvage yeast	continuous_4.methyl.5beta.hydroxyethylthiazole_salvage_yeast_number_in_pair_reciprocal	Gene product involved in this pathway or function according to AraCyc annotation	AraCyc v.15; Mueller et al. 2003	Number in pair	Reciprocal	Binary	Continuous	Functional annotation	10000000000	10000000000	10000000000	N/A	N/A	N/A	N/A	N/A	N/A	NA	NA
4-methyl-5-beta-hydroxyethylthiazole salvage yeast	continuous_4.methyl.5beta.hydroxyethylthiazole_salvage_yeast_number_in_pair_squared	Gene product involved in this pathway or function according to AraCyc annotation	AraCyc v.15; Mueller et al. 2003	Number in pair	Squared	Binary	Continuous	Functional annotation	0	0	0	N/A	N/A	N/A	N/A	N/A	N/A	NA	NA
5-aminoimidazole ribonucleotide biosynthesis I	continuous_5.aminoimidazole_ribonucleotide_biosynthesis_I_number_in_pair_log	Gene product involved in this pathway or function according to AraCyc annotation	AraCyc v.15; Mueller et al. 2003	Number in pair	Log	Binary	Continuous	Functional annotation	-10	-10	-10	N/A	N/A	N/A	N/A	N/A	N/A	NA	NA
5-aminoimidazole ribonucleotide biosynthesis I	continuous_5.aminoimidazole_ribonucleotide_biosynthesis_I_number_in_pair_noTF	Gene product involved in this pathway or function according to AraCyc annotation	AraCyc v.15; Mueller et al. 2003	Number in pair	None	Binary	Continuous	Functional annotation	0	0	0	N/A	N/A	N/A	N/A	N/A	N/A	NA	NA
5-aminoimidazole ribonucleotide biosynthesis I	continuous_5.aminoimidazole_ribonucleotide_biosynthesis_I_number_in_pair_reciprocal	Gene product involved in this pathway or function according to AraCyc annotation	AraCyc v.15; Mueller et al. 2003	Number in pair	Reciprocal	Binary	Continuous	Functional annotation	10000000000	10000000000	10000000000	N/A	N/A	N/A	N/A	N/A	N/A	NA	NA
5-aminoimidazole ribonucleotide biosynthesis I	continuous_5.aminoimidazole_ribonucleotide_biosynthesis_I_number_in_pair_squared	Gene product involved in this pathway or function according to AraCyc annotation	AraCyc v.15; Mueller et al. 2003	Number in pair	Squared	Binary	Continuous	Functional annotation	0	0	0	N/A	N/A	N/A	N/A	N/A	N/A	NA	NA
5-aminoimidazole ribonucleotide biosynthesis II	continuous_5.aminoimidazole_ribonucleotide_biosynthesis_II_number_in_pair_log	Gene product involved in this pathway or function according to AraCyc annotation	AraCyc v.15; Mueller et al. 2003	Number in pair	Log	Binary	Continuous	Functional annotation	-10	-10	-10	N/A	N/A	N/A	N/A	N/A	N/A	NA	NA
5-aminoimidazole ribonucleotide biosynthesis II	continuous_5.aminoimidazole_ribonucleotide_biosynthesis_II_number_in_pair_noTF	Gene product involved in this pathway or function according to AraCyc annotation	AraCyc v.15; Mueller et al. 2003	Number in pair	None	Binary	Continuous	Functional annotation	0	0	0	N/A	N/A	N/A	N/A	N/A	N/A	NA	NA
5-aminoimidazole ribonucleotide biosynthesis II	continuous_5.aminoimidazole_ribonucleotide_biosynthesis_II_number_in_pair_reciprocal	Gene product involved in this pathway or function according to AraCyc annotation	AraCyc v.15; Mueller et al. 2003	Number in pair	Reciprocal	Binary	Continuous	Functional annotation	10000000000	10000000000	10000000000	N/A	N/A	N/A	N/A	N/A	N/A	NA	NA
5-aminoimidazole ribonucleotide biosynthesis II	continuous_5.aminoimidazole_ribonucleotide_biosynthesis_II_number_in_pair_squared	Gene product involved in this pathway or function according to AraCyc annotation	AraCyc v.15; Mueller et al. 2003	Number in pair	Squared	Binary	Continuous	Functional annotation	0	0	0	N/A	N/A	N/A	N/A	N/A	N/A	NA	NA
5-deoxystrigol biosynthesis	continuous_5.deoxystrigol_biosynthesis_number_in_pair_log	Gene product involved in this pathway or function according to AraCyc annotation	AraCyc v.15; Mueller et al. 2003	Number in pair	Log	Binary	Continuous	Functional annotation	-10	-10	-10	N/A	N/A	N/A	N/A	N/A	N/A	NA	NA
5-deoxystrigol biosynthesis	continuous_5.deoxystrigol_biosynthesis_number_in_pair_noTF	Gene product involved in this pathway or function according to AraCyc annotation	AraCyc v.15; Mueller et al. 2003	Number in pair	None	Binary	Continuous	Functional annotation	0	0	0	N/A	N/A	N/A	N/A	N/A	N/A	NA	NA
5-deoxystrigol biosynthesis	continuous_5.deoxystrigol_biosynthesis_number_in_pair_reciprocal	Gene product involved in this pathway or function according to AraCyc annotation	AraCyc v.15; Mueller et al. 2003	Number in pair	Reciprocal	Binary	Continuous	Functional annotation	10000000000	10000000000	10000000000	N/A	N/A	N/A	N/A	N/A	N/A	NA	NA
5-deoxystrigol biosynthesis	continuous_5.deoxystrigol_biosynthesis_number_in_pair_squared	Gene product involved in this pathway or function according to AraCyc annotation	AraCyc v.15; Mueller et al. 2003	Number in pair	Squared	Binary	Continuous	Functional annotation	0	0	0	N/A	N/A	N/A	N/A	N/A	N/A	NA	NA
6-hydroxymethyl-dihydropterin diphosphate biosynthesis I	continuous_6.hydroxymethyl.dihydropterin_diphosphate_biosynthesis_I_number_in_pair_log	Gene product involved in this pathway or function according to AraCyc annotation	AraCyc v.15; Mueller et al. 2003	Number in pair	Log	Binary	Continuous	Functional annotation	-10	-10	-10	N/A	N/A	N/A	N/A	N/A	N/A	NA	NA
6-hydroxymethyl-dihydropterin diphosphate biosynthesis I	continuous_6.hydroxymethyl.dihydropterin_diphosphate_biosynthesis_I_number_in_pair_noTF	Gene product involved in this pathway or function according to AraCyc annotation	AraCyc v.15; Mueller et al. 2003	Number in pair	None	Binary	Continuous	Functional annotation	0	0	0	N/A	N/A	N/A	N/A	N/A	N/A	NA	NA
6-hydroxymethyl-dihydropterin diphosphate biosynthesis I	continuous_6.hydroxymethyl.dihydropterin_diphosphate_biosynthesis_I_number_in_pair_reciprocal	Gene product involved in this pathway or function according to AraCyc annotation	AraCyc v.15; Mueller et al. 2003	Number in pair	Reciprocal	Binary	Continuous	Functional annotation	10000000000	10000000000	10000000000	N/A	N/A	N/A	N/A	N/A	N/A	NA	NA
6-hydroxymethyl-dihydropterin diphosphate biosynthesis I	continuous_6.hydroxymethyl.dihydropterin_diphosphate_biosynthesis_I_number_in_pair_squared	Gene product involved in this pathway or function according to AraCyc annotation	AraCyc v.15; Mueller et al. 2003	Number in pair	Squared	Binary	Continuous	Functional annotation	0	0	0	N/A	N/A	N/A	N/A	N/A	N/A	NA	NA
Abscisic acid biosynthesis	continuous_abscisic_acid_biosynthesis_number_in_pair_log	Gene product involved in this pathway or function according to AraCyc annotation	AraCyc v.15; Mueller et al. 2003	Number in pair	Log	Binary	Continuous	Functional annotation	-1	-1	-0.981818	-	-	0.338818	0.0633315	0.559354	0.232484	0.075383	0.107206
Abscisic acid biosynthesis	continuous_abscisic_acid_biosynthesis_number_in_pair_noTF	Gene product involved in this pathway or function according to AraCyc annotation	AraCyc v.15; Mueller et al. 2003	Number in pair	None	Binary	Continuous	Functional annotation	0	0	0.0181818	+	+	0.338818	0.0633315	0.559354	0.232484	0.075383	0.107206
Abscisic acid biosynthesis	continuous_abscisic_acid_biosynthesis_number_in_pair_reciprocal	Gene product involved in this pathway or function according to AraCyc annotation	AraCyc v.15; Mueller et al. 2003	Number in pair	Reciprocal	Binary	Continuous	Functional annotation	10	10	9.83636	+	+	0.338818	0.0633315	0.559354	0.232484	0.075383	0.107206
Abscisic acid biosynthesis	continuous_abscisic_acid_biosynthesis_number_in_pair_squared	Gene product involved in this pathway or function according to AraCyc annotation	AraCyc v.15; Mueller et al. 2003	Number in pair	Squared	Binary	Continuous	Functional annotation	0	0	0.0181818	+	+	0.338818	0.0633315	0.559354	0.232484	0.075383	0.107206
Abscisic acid glucose ester biosynthesis	continuous_abscisic_acid_glucose_ester_biosynthesis_number_in_pair_log	Gene product involved in this pathway or function according to AraCyc annotation	AraCyc v.15; Mueller et al. 2003	Number in pair	Log	Binary	Continuous	Functional annotation	-10	-10	-10	N/A	N/A	N/A	N/A	N/A	N/A	NA	NA
Abscisic acid glucose ester biosynthesis	continuous_abscisic_acid_glucose_ester_biosynthesis_number_in_pair_noTF	Gene product involved in this pathway or function according to AraCyc annotation	AraCyc v.15; Mueller et al. 2003	Number in pair	None	Binary	Continuous	Functional annotation	0	0	0	N/A	N/A	N/A	N/A	N/A	N/A	NA	NA
Abscisic acid glucose ester biosynthesis	continuous_abscisic_acid_glucose_ester_biosynthesis_number_in_pair_reciprocal	Gene product involved in this pathway or function according to AraCyc annotation	AraCyc v.15; Mueller et al. 2003	Number in pair	Reciprocal	Binary	Continuous	Functional annotation	10000000000	10000000000	10000000000	N/A	N/A	N/A	N/A	N/A	N/A	NA	NA
Abscisic acid glucose ester biosynthesis	continuous_abscisic_acid_glucose_ester_biosynthesis_number_in_pair_squared	Gene product involved in this pathway or function according to AraCyc annotation	AraCyc v.15; Mueller et al. 2003	Number in pair	Squared	Binary	Continuous	Functional annotation	0	0	0	N/A	N/A	N/A	N/A	N/A	N/A	NA	NA
Acetaldehyde biosynthesis I	continuous_acetaldehyde_biosynthesis_I_number_in_pair_log	Gene product involved in this pathway or function according to AraCyc annotation	AraCyc v.15; Mueller et al. 2003	Number in pair	Log	Binary	Continuous	Functional annotation	-10	-10	-10	N/A	N/A	N/A	N/A	N/A	N/A	NA	NA
Acetaldehyde biosynthesis I	continuous_acetaldehyde_biosynthesis_I_number_in_pair_noTF	Gene product involved in this pathway or function according to AraCyc annotation	AraCyc v.15; Mueller et al. 2003	Number in pair	None	Binary	Continuous	Functional annotation	0	0	0	N/A	N/A	N/A	N/A	N/A	N/A	NA	NA
Acetaldehyde biosynthesis I	continuous_acetaldehyde_biosynthesis_I_number_in_pair_reciprocal	Gene product involved in this pathway or function according to AraCyc annotation	AraCyc v.15; Mueller et al. 2003	Number in pair	Reciprocal	Binary	Continuous	Functional annotation	10000000000	10000000000	10000000000	N/A	N/A	N/A	N/A	N/A	N/A	NA	NA
Acetaldehyde biosynthesis I	continuous_acetaldehyde_biosynthesis_I_number_in_pair_squared	Gene product involved in this pathway or function according to AraCyc annotation	AraCyc v.15; Mueller et al. 2003	Number in pair	Squared	Binary	Continuous	Functional annotation	0	0	0	N/A	N/A	N/A	N/A	N/A	N/A	NA	NA
Acetate conversion to acetyl-CoA	continuous_acetate_conversion_to_acetyl.CoA_number_in_pair_log	Gene product involved in this pathway or function according to AraCyc annotation	AraCyc v.15; Mueller et al. 2003	Number in pair	Log	Binary	Continuous	Functional annotation	-10	-10	-10	N/A	N/A	N/A	N/A	N/A	N/A	NA	NA
Acetate conversion to acetyl-CoA	continuous_acetate_conversion_to_acetyl.CoA_number_in_pair_noTF	Gene product involved in this pathway or function according to AraCyc annotation	AraCyc v.15; Mueller et al. 2003	Number in pair	None	Binary	Continuous	Functional annotation	0	0	0	N/A	N/A	N/A	N/A	N/A	N/A	NA	NA
Acetate conversion to acetyl-CoA	continuous_acetate_conversion_to_acetyl.CoA_number_in_pair_reciprocal	Gene product involved in this pathway or function according to AraCyc annotation	AraCyc v.15; Mueller et al. 2003	Number in pair	Reciprocal	Binary	Continuous	Functional annotation	10000000000	10000000000	10000000000	N/A	N/A	N/A	N/A	N/A	N/A	NA	NA
Acetate conversion to acetyl-CoA	continuous_acetate_conversion_to_acetyl.CoA_number_in_pair_squared	Gene product involved in this pathway or function according to AraCyc annotation	AraCyc v.15; Mueller et al. 2003	Number in pair	Squared	Binary	Continuous	Functional annotation	0	0	0	N/A	N/A	N/A	N/A	N/A	N/A	NA	NA
Acetyl-CoA biosynthesis III from citrate	continuous_acetyl.CoA_biosynthesis_III_from_citrate_number_in_pair_log	Gene product involved in this pathway or function according to AraCyc annotation	AraCyc v.15; Mueller et al. 2003	Number in pair	Log	Binary	Continuous	Functional annotation	-10	-10	-10	N/A	N/A	N/A	N/A	N/A	N/A	NA	NA
Acetyl-CoA biosynthesis III from citrate	continuous_acetyl.CoA_biosynthesis_III_from_citrate_number_in_pair_noTF	Gene product involved in this pathway or function according to AraCyc annotation	AraCyc v.15; Mueller et al. 2003	Number in pair	None	Binary	Continuous	Functional annotation	0	0	0	N/A	N/A	N/A	N/A	N/A	N/A	NA	NA
Acetyl-CoA biosynthesis III from citrate	continuous_acetyl.CoA_biosynthesis_III_from_citrate_number_in_pair_reciprocal	Gene product involved in this pathway or function according to AraCyc annotation	AraCyc v.15; Mueller et al. 2003	Number in pair	Reciprocal	Binary	Continuous	Functional annotation	10000000000	10000000000	10000000000	N/A	N/A	N/A	N/A	N/A	N/A	NA	NA
Acetyl-CoA biosynthesis III from citrate	continuous_acetyl.CoA_biosynthesis_III_from_citrate_number_in_pair_squared	Gene product involved in this pathway or function according to AraCyc annotation	AraCyc v.15; Mueller et al. 2003	Number in pair	Squared	Binary	Continuous	Functional annotation	0	0	0	N/A	N/A	N/A	N/A	N/A	N/A	NA	NA
Acyl-ACP thioesterase pathway	continuous_acyl.ACP_thioesterase_pathway_number_in_pair_log	Gene product involved in this pathway or function according to AraCyc annotation	AraCyc v.15; Mueller et al. 2003	Number in pair	Log	Binary	Continuous	Functional annotation	-10	-10	-10	N/A	N/A	N/A	N/A	N/A	N/A	NA	NA
Acyl-ACP thioesterase pathway	continuous_acyl.ACP_thioesterase_pathway_number_in_pair_noTF	Gene product involved in this pathway or function according to AraCyc annotation	AraCyc v.15; Mueller et al. 2003	Number in pair	None	Binary	Continuous	Functional annotation	0	0	0	N/A	N/A	N/A	N/A	N/A	N/A	NA	NA
Acyl-ACP thioesterase pathway	continuous_acyl.ACP_thioesterase_pathway_number_in_pair_reciprocal	Gene product involved in this pathway or function according to AraCyc annotation	AraCyc v.15; Mueller et al. 2003	Number in pair	Reciprocal	Binary	Continuous	Functional annotation	10000000000	10000000000	10000000000	N/A	N/A	N/A	N/A	N/A	N/A	NA	NA
Acyl-ACP thioesterase pathway	continuous_acyl.ACP_thioesterase_pathway_number_in_pair_squared	Gene product involved in this pathway or function according to AraCyc annotation	AraCyc v.15; Mueller et al. 2003	Number in pair	Squared	Binary	Continuous	Functional annotation	0	0	0	N/A	N/A	N/A	N/A	N/A	N/A	NA	NA
Acyl-CoA hydrolysis	continuous_acyl.CoA_hydrolysis_number_in_pair_log	Gene product involved in this pathway or function according to AraCyc annotation	AraCyc v.15; Mueller et al. 2003	Number in pair	Log	Binary	Continuous	Functional annotation	-10	-10	-10	N/A	N/A	N/A	N/A	N/A	N/A	NA	NA
Acyl-CoA hydrolysis	continuous_acyl.CoA_hydrolysis_number_in_pair_noTF	Gene product involved in this pathway or function according to AraCyc annotation	AraCyc v.15; Mueller et al. 2003	Number in pair	None	Binary	Continuous	Functional annotation	0	0	0	N/A	N/A	N/A	N/A	N/A	N/A	NA	NA
Acyl-CoA hydrolysis	continuous_acyl.CoA_hydrolysis_number_in_pair_reciprocal	Gene product involved in this pathway or function according to AraCyc annotation	AraCyc v.15; Mueller et al. 2003	Number in pair	Reciprocal	Binary	Continuous	Functional annotation	10000000000	10000000000	10000000000	N/A	N/A	N/A	N/A	N/A	N/A	NA	NA
Acyl-CoA hydrolysis	continuous_acyl.CoA_hydrolysis_number_in_pair_squared	Gene product involved in this pathway or function according to AraCyc annotation	AraCyc v.15; Mueller et al. 2003	Number in pair	Squared	Binary	Continuous	Functional annotation	0	0	0	N/A	N/A	N/A	N/A	N/A	N/A	NA	NA
Acyl carrier protein metabolism I	continuous_acyl_carrier_protein_metabolism_I_number_in_pair_log	Gene product involved in this pathway or function according to AraCyc annotation	AraCyc v.15; Mueller et al. 2003	Number in pair	Log	Binary	Continuous	Functional annotation	-10	-10	-10	N/A	N/A	N/A	N/A	N/A	N/A	NA	NA
Acyl carrier protein metabolism I	continuous_acyl_carrier_protein_metabolism_I_number_in_pair_noTF	Gene product involved in this pathway or function according to AraCyc annotation	AraCyc v.15; Mueller et al. 2003	Number in pair	None	Binary	Continuous	Functional annotation	0	0	0	N/A	N/A	N/A	N/A	N/A	N/A	NA	NA
Acyl carrier protein metabolism I	continuous_acyl_carrier_protein_metabolism_I_number_in_pair_reciprocal	Gene product involved in this pathway or function according to AraCyc annotation	AraCyc v.15; Mueller et al. 2003	Number in pair	Reciprocal	Binary	Continuous	Functional annotation	10000000000	10000000000	10000000000	N/A	N/A	N/A	N/A	N/A	N/A	NA	NA
Acyl carrier protein metabolism I	continuous_acyl_carrier_protein_metabolism_I_number_in_pair_squared	Gene product involved in this pathway or function according to AraCyc annotation	AraCyc v.15; Mueller et al. 2003	Number in pair	Squared	Binary	Continuous	Functional annotation	0	0	0	N/A	N/A	N/A	N/A	N/A	N/A	NA	NA
Adenine and adenosine salvage II	continuous_adenine_and_adenosine_salvage_II_number_in_pair_log	Gene product involved in this pathway or function according to AraCyc annotation	AraCyc v.15; Mueller et al. 2003	Number in pair	Log	Binary	Continuous	Functional annotation	-10	-10	-10	N/A	N/A	N/A	N/A	N/A	N/A	NA	NA
Adenine and adenosine salvage II	continuous_adenine_and_adenosine_salvage_II_number_in_pair_noTF	Gene product involved in this pathway or function according to AraCyc annotation	AraCyc v.15; Mueller et al. 2003	Number in pair	None	Binary	Continuous	Functional annotation	0	0	0	N/A	N/A	N/A	N/A	N/A	N/A	NA	NA
Adenine and adenosine salvage II	continuous_adenine_and_adenosine_salvage_II_number_in_pair_reciprocal	Gene product involved in this pathway or function according to AraCyc annotation	AraCyc v.15; Mueller et al. 2003	Number in pair	Reciprocal	Binary	Continuous	Functional annotation	10000000000	10000000000	10000000000	N/A	N/A	N/A	N/A	N/A	N/A	NA	NA
Adenine and adenosine salvage II	continuous_adenine_and_adenosine_salvage_II_number_in_pair_squared	Gene product involved in this pathway or function according to AraCyc annotation	AraCyc v.15; Mueller et al. 2003	Number in pair	Squared	Binary	Continuous	Functional annotation	0	0	0	N/A	N/A	N/A	N/A	N/A	N/A	NA	NA
Adenosine deoxyribonucleotides de novo biosynthesis	continuous_adenosine_deoxyribonucleotides_de_novo_biosynthesis_number_in_pair_log	Gene product involved in this pathway or function according to AraCyc annotation	AraCyc v.15; Mueller et al. 2003	Number in pair	Log	Binary	Continuous	Functional annotation	-1	-1	-0.990909	-	-	0.504416	0.191097	0.66965	0.411553	0.0526109	0.0754793
Adenosine deoxyribonucleotides de novo biosynthesis	continuous_adenosine_deoxyribonucleotides_de_novo_biosynthesis_number_in_pair_noTF	Gene product involved in this pathway or function according to AraCyc annotation	AraCyc v.15; Mueller et al. 2003	Number in pair	None	Binary	Continuous	Functional annotation	0	0	0.00909091	+	+	0.504416	0.191097	0.66965	0.411553	0.0526109	0.0754793
Adenosine deoxyribonucleotides de novo biosynthesis	continuous_adenosine_deoxyribonucleotides_de_novo_biosynthesis_number_in_pair_reciprocal	Gene product involved in this pathway or function according to AraCyc annotation	AraCyc v.15; Mueller et al. 2003	Number in pair	Reciprocal	Binary	Continuous	Functional annotation	10	10	9.91818	+	+	0.504416	0.191097	0.66965	0.411553	0.0526109	0.0754793
Adenosine deoxyribonucleotides de novo biosynthesis	continuous_adenosine_deoxyribonucleotides_de_novo_biosynthesis_number_in_pair_squared	Gene product involved in this pathway or function according to AraCyc annotation	AraCyc v.15; Mueller et al. 2003	Number in pair	Squared	Binary	Continuous	Functional annotation	0	0	0.00909091	+	+	0.504416	0.191097	0.66965	0.411553	0.0526109	0.0754793
Adenosine nucleotides degradation I	continuous_adenosine_nucleotides_degradation_I_number_in_pair_log	Gene product involved in this pathway or function according to AraCyc annotation	AraCyc v.15; Mueller et al. 2003	Number in pair	Log	Binary	Continuous	Functional annotation	-10	-10	-10	N/A	N/A	N/A	N/A	N/A	N/A	NA	NA
Adenosine nucleotides degradation I	continuous_adenosine_nucleotides_degradation_I_number_in_pair_noTF	Gene product involved in this pathway or function according to AraCyc annotation	AraCyc v.15; Mueller et al. 2003	Number in pair	None	Binary	Continuous	Functional annotation	0	0	0	N/A	N/A	N/A	N/A	N/A	N/A	NA	NA
Adenosine nucleotides degradation I	continuous_adenosine_nucleotides_degradation_I_number_in_pair_reciprocal	Gene product involved in this pathway or function according to AraCyc annotation	AraCyc v.15; Mueller et al. 2003	Number in pair	Reciprocal	Binary	Continuous	Functional annotation	10000000000	10000000000	10000000000	N/A	N/A	N/A	N/A	N/A	N/A	NA	NA
Adenosine nucleotides degradation I	continuous_adenosine_nucleotides_degradation_I_number_in_pair_squared	Gene product involved in this pathway or function according to AraCyc annotation	AraCyc v.15; Mueller et al. 2003	Number in pair	Squared	Binary	Continuous	Functional annotation	0	0	0	N/A	N/A	N/A	N/A	N/A	N/A	NA	NA
Adenosine ribonucleotides de novo biosynthesis	continuous_adenosine_ribonucleotides_de_novo_biosynthesis_number_in_pair_log	Gene product involved in this pathway or function according to AraCyc annotation	AraCyc v.15; Mueller et al. 2003	Number in pair	Log	Binary	Continuous	Functional annotation	-10	-10	-10	N/A	N/A	N/A	N/A	N/A	N/A	NA	NA
Adenosine ribonucleotides de novo biosynthesis	continuous_adenosine_ribonucleotides_de_novo_biosynthesis_number_in_pair_noTF	Gene product involved in this pathway or function according to AraCyc annotation	AraCyc v.15; Mueller et al. 2003	Number in pair	None	Binary	Continuous	Functional annotation	0	0	0	N/A	N/A	N/A	N/A	N/A	N/A	NA	NA
Adenosine ribonucleotides de novo biosynthesis	continuous_adenosine_ribonucleotides_de_novo_biosynthesis_number_in_pair_reciprocal	Gene product involved in this pathway or function according to AraCyc annotation	AraCyc v.15; Mueller et al. 2003	Number in pair	Reciprocal	Binary	Continuous	Functional annotation	10000000000	10000000000	10000000000	N/A	N/A	N/A	N/A	N/A	N/A	NA	NA
Adenosine ribonucleotides de novo biosynthesis	continuous_adenosine_ribonucleotides_de_novo_biosynthesis_number_in_pair_squared	Gene product involved in this pathway or function according to AraCyc annotation	AraCyc v.15; Mueller et al. 2003	Number in pair	Squared	Binary	Continuous	Functional annotation	0	0	0	N/A	N/A	N/A	N/A	N/A	N/A	NA	NA
Aerobic respiration I cytochrome c	continuous_aerobic_respiration_I_cytochrome_c_number_in_pair_log	Gene product involved in this pathway or function according to AraCyc annotation	AraCyc v.15; Mueller et al. 2003	Number in pair	Log	Binary	Continuous	Functional annotation	-10	-10	-10	N/A	N/A	N/A	N/A	N/A	N/A	NA	NA
Aerobic respiration I cytochrome c	continuous_aerobic_respiration_I_cytochrome_c_number_in_pair_noTF	Gene product involved in this pathway or function according to AraCyc annotation	AraCyc v.15; Mueller et al. 2003	Number in pair	None	Binary	Continuous	Functional annotation	0	0	0	N/A	N/A	N/A	N/A	N/A	N/A	NA	NA
Aerobic respiration I cytochrome c	continuous_aerobic_respiration_I_cytochrome_c_number_in_pair_reciprocal	Gene product involved in this pathway or function according to AraCyc annotation	AraCyc v.15; Mueller et al. 2003	Number in pair	Reciprocal	Binary	Continuous	Functional annotation	10000000000	10000000000	10000000000	N/A	N/A	N/A	N/A	N/A	N/A	NA	NA
Aerobic respiration I cytochrome c	continuous_aerobic_respiration_I_cytochrome_c_number_in_pair_squared	Gene product involved in this pathway or function according to AraCyc annotation	AraCyc v.15; Mueller et al. 2003	Number in pair	Squared	Binary	Continuous	Functional annotation	0	0	0	N/A	N/A	N/A	N/A	N/A	N/A	NA	NA
Aerobic respiration III alternative oxidase pathway	continuous_aerobic_respiration_III_alternative_oxidase_pathway_number_in_pair_log	Gene product involved in this pathway or function according to AraCyc annotation	AraCyc v.15; Mueller et al. 2003	Number in pair	Log	Binary	Continuous	Functional annotation	-10	-10	-10	N/A	N/A	N/A	N/A	N/A	N/A	NA	NA
Aerobic respiration III alternative oxidase pathway	continuous_aerobic_respiration_III_alternative_oxidase_pathway_number_in_pair_noTF	Gene product involved in this pathway or function according to AraCyc annotation	AraCyc v.15; Mueller et al. 2003	Number in pair	None	Binary	Continuous	Functional annotation	0	0	0	N/A	N/A	N/A	N/A	N/A	N/A	NA	NA
Aerobic respiration III alternative oxidase pathway	continuous_aerobic_respiration_III_alternative_oxidase_pathway_number_in_pair_reciprocal	Gene product involved in this pathway or function according to AraCyc annotation	AraCyc v.15; Mueller et al. 2003	Number in pair	Reciprocal	Binary	Continuous	Functional annotation	10000000000	10000000000	10000000000	N/A	N/A	N/A	N/A	N/A	N/A	NA	NA
Aerobic respiration III alternative oxidase pathway	continuous_aerobic_respiration_III_alternative_oxidase_pathway_number_in_pair_squared	Gene product involved in this pathway or function according to AraCyc annotation	AraCyc v.15; Mueller et al. 2003	Number in pair	Squared	Binary	Continuous	Functional annotation	0	0	0	N/A	N/A	N/A	N/A	N/A	N/A	NA	NA
Ajugose biosynthesis I galactinol-dependent	continuous_ajugose_biosynthesis_I_galactinol.dependent_number_in_pair_log	Gene product involved in this pathway or function according to AraCyc annotation	AraCyc v.15; Mueller et al. 2003	Number in pair	Log	Binary	Continuous	Functional annotation	-10	-10	-10	N/A	N/A	N/A	N/A	N/A	N/A	NA	NA
Ajugose biosynthesis I galactinol-dependent	continuous_ajugose_biosynthesis_I_galactinol.dependent_number_in_pair_noTF	Gene product involved in this pathway or function according to AraCyc annotation	AraCyc v.15; Mueller et al. 2003	Number in pair	None	Binary	Continuous	Functional annotation	0	0	0	N/A	N/A	N/A	N/A	N/A	N/A	NA	NA
Ajugose biosynthesis I galactinol-dependent	continuous_ajugose_biosynthesis_I_galactinol.dependent_number_in_pair_reciprocal	Gene product involved in this pathway or function according to AraCyc annotation	AraCyc v.15; Mueller et al. 2003	Number in pair	Reciprocal	Binary	Continuous	Functional annotation	10000000000	10000000000	10000000000	N/A	N/A	N/A	N/A	N/A	N/A	NA	NA
Ajugose biosynthesis I galactinol-dependent	continuous_ajugose_biosynthesis_I_galactinol.dependent_number_in_pair_squared	Gene product involved in this pathway or function according to AraCyc annotation	AraCyc v.15; Mueller et al. 2003	Number in pair	Squared	Binary	Continuous	Functional annotation	0	0	0	N/A	N/A	N/A	N/A	N/A	N/A	NA	NA
Ajugose biosynthesis II galactinol-independent	continuous_ajugose_biosynthesis_II_galactinol.independent_number_in_pair_log	Gene product involved in this pathway or function according to AraCyc annotation	AraCyc v.15; Mueller et al. 2003	Number in pair	Log	Binary	Continuous	Functional annotation	-10	-10	-10	N/A	N/A	N/A	N/A	N/A	N/A	NA	NA
Ajugose biosynthesis II galactinol-independent	continuous_ajugose_biosynthesis_II_galactinol.independent_number_in_pair_noTF	Gene product involved in this pathway or function according to AraCyc annotation	AraCyc v.15; Mueller et al. 2003	Number in pair	None	Binary	Continuous	Functional annotation	0	0	0	N/A	N/A	N/A	N/A	N/A	N/A	NA	NA
Ajugose biosynthesis II galactinol-independent	continuous_ajugose_biosynthesis_II_galactinol.independent_number_in_pair_reciprocal	Gene product involved in this pathway or function according to AraCyc annotation	AraCyc v.15; Mueller et al. 2003	Number in pair	Reciprocal	Binary	Continuous	Functional annotation	10000000000	10000000000	10000000000	N/A	N/A	N/A	N/A	N/A	N/A	NA	NA
Ajugose biosynthesis II galactinol-independent	continuous_ajugose_biosynthesis_II_galactinol.independent_number_in_pair_squared	Gene product involved in this pathway or function according to AraCyc annotation	AraCyc v.15; Mueller et al. 2003	Number in pair	Squared	Binary	Continuous	Functional annotation	0	0	0	N/A	N/A	N/A	N/A	N/A	N/A	NA	NA
Alanine biosynthesis II	continuous_alanine_biosynthesis_II_number_in_pair_log	Gene product involved in this pathway or function according to AraCyc annotation	AraCyc v.15; Mueller et al. 2003	Number in pair	Log	Binary	Continuous	Functional annotation	-0.679362	-0.693707	-0.69897	-	-	0.145593	0.450868	0.305779	0.574668	0.114692	0.0435304
Alanine biosynthesis II	continuous_alanine_biosynthesis_II_number_in_pair_noTF	Gene product involved in this pathway or function according to AraCyc annotation	AraCyc v.15; Mueller et al. 2003	Number in pair	None	Binary	Continuous	Functional annotation	0.0392157	0.0105263	0	+	+	0.145593	0.450868	0.305779	0.574668	0.114692	0.0435304
Alanine biosynthesis II	continuous_alanine_biosynthesis_II_number_in_pair_reciprocal	Gene product involved in this pathway or function according to AraCyc annotation	AraCyc v.15; Mueller et al. 2003	Number in pair	Reciprocal	Binary	Continuous	Functional annotation	4.91176	4.97632	5	+	+	0.145593	0.450868	0.305779	0.574668	0.114692	0.0435304
Alanine biosynthesis II	continuous_alanine_biosynthesis_II_number_in_pair_squared	Gene product involved in this pathway or function according to AraCyc annotation	AraCyc v.15; Mueller et al. 2003	Number in pair	Squared	Binary	Continuous	Functional annotation	0.0784314	0.0210526	0	+	+	0.145593	0.450868	0.305779	0.574668	0.114692	0.0435304
Alanine biosynthesis III	continuous_alanine_biosynthesis_III_number_in_pair_log	Gene product involved in this pathway or function according to AraCyc annotation	AraCyc v.15; Mueller et al. 2003	Number in pair	Log	Binary	Continuous	Functional annotation	-10	-10	-10	N/A	N/A	N/A	N/A	N/A	N/A	NA	NA
Alanine biosynthesis III	continuous_alanine_biosynthesis_III_number_in_pair_noTF	Gene product involved in this pathway or function according to AraCyc annotation	AraCyc v.15; Mueller et al. 2003	Number in pair	None	Binary	Continuous	Functional annotation	0	0	0	N/A	N/A	N/A	N/A	N/A	N/A	NA	NA
Alanine biosynthesis III	continuous_alanine_biosynthesis_III_number_in_pair_reciprocal	Gene product involved in this pathway or function according to AraCyc annotation	AraCyc v.15; Mueller et al. 2003	Number in pair	Reciprocal	Binary	Continuous	Functional annotation	10000000000	10000000000	10000000000	N/A	N/A	N/A	N/A	N/A	N/A	NA	NA
Alanine biosynthesis III	continuous_alanine_biosynthesis_III_number_in_pair_squared	Gene product involved in this pathway or function according to AraCyc annotation	AraCyc v.15; Mueller et al. 2003	Number in pair	Squared	Binary	Continuous	Functional annotation	0	0	0	N/A	N/A	N/A	N/A	N/A	N/A	NA	NA
Alanine degradation II to D-lactate	continuous_alanine_degradation_II_to_D.lactate_number_in_pair_log	Gene product involved in this pathway or function according to AraCyc annotation	AraCyc v.15; Mueller et al. 2003	Number in pair	Log	Binary	Continuous	Functional annotation	-0.679362	-0.693707	-0.689879	-	-	0.582814	0.69872	0.733769	0.775333	0.0432892	0.0223463
Alanine degradation II to D-lactate	continuous_alanine_degradation_II_to_D.lactate_number_in_pair_noTF	Gene product involved in this pathway or function according to AraCyc annotation	AraCyc v.15; Mueller et al. 2003	Number in pair	None	Binary	Continuous	Functional annotation	0.0392157	0.0105263	0.0181818	+	+	0.582814	0.69872	0.733769	0.775333	0.0432892	0.0223463
Alanine degradation II to D-lactate	continuous_alanine_degradation_II_to_D.lactate_number_in_pair_reciprocal	Gene product involved in this pathway or function according to AraCyc annotation	AraCyc v.15; Mueller et al. 2003	Number in pair	Reciprocal	Binary	Continuous	Functional annotation	4.91176	4.97632	4.95909	+	+	0.582814	0.69872	0.733769	0.775333	0.0432892	0.0223463
Alanine degradation II to D-lactate	continuous_alanine_degradation_II_to_D.lactate_number_in_pair_squared	Gene product involved in this pathway or function according to AraCyc annotation	AraCyc v.15; Mueller et al. 2003	Number in pair	Squared	Binary	Continuous	Functional annotation	0.0784314	0.0210526	0.0363636	+	+	0.582814	0.69872	0.733769	0.775333	0.0432892	0.0223463
Alanine degradation III	continuous_alanine_degradation_III_number_in_pair_log	Gene product involved in this pathway or function according to AraCyc annotation	AraCyc v.15; Mueller et al. 2003	Number in pair	Log	Binary	Continuous	Functional annotation	-0.679362	-0.693707	-0.69897	-	-	0.145593	0.450868	0.305779	0.574668	0.114692	0.0435304
Alanine degradation III	continuous_alanine_degradation_III_number_in_pair_noTF	Gene product involved in this pathway or function according to AraCyc annotation	AraCyc v.15; Mueller et al. 2003	Number in pair	None	Binary	Continuous	Functional annotation	0.0392157	0.0105263	0	+	+	0.145593	0.450868	0.305779	0.574668	0.114692	0.0435304
Alanine degradation III	continuous_alanine_degradation_III_number_in_pair_reciprocal	Gene product involved in this pathway or function according to AraCyc annotation	AraCyc v.15; Mueller et al. 2003	Number in pair	Reciprocal	Binary	Continuous	Functional annotation	4.91176	4.97632	5	+	+	0.145593	0.450868	0.305779	0.574668	0.114692	0.0435304
Alanine degradation III	continuous_alanine_degradation_III_number_in_pair_squared	Gene product involved in this pathway or function according to AraCyc annotation	AraCyc v.15; Mueller et al. 2003	Number in pair	Squared	Binary	Continuous	Functional annotation	0.0784314	0.0210526	0	+	+	0.145593	0.450868	0.305779	0.574668	0.114692	0.0435304
Aliphatic glucosinolate biosynthesis, side chain elongation cycle	continuous_aliphatic_glucosinolate_biosynthesis._side_chain_elongation_cycle_number_in_pair_log	Gene product involved in this pathway or function according to AraCyc annotation	AraCyc v.15; Mueller et al. 2003	Number in pair	Log	Binary	Continuous	Functional annotation	-10	-10	-10	N/A	N/A	N/A	N/A	N/A	N/A	NA	NA
Aliphatic glucosinolate biosynthesis, side chain elongation cycle	continuous_aliphatic_glucosinolate_biosynthesis._side_chain_elongation_cycle_number_in_pair_noTF	Gene product involved in this pathway or function according to AraCyc annotation	AraCyc v.15; Mueller et al. 2003	Number in pair	None	Binary	Continuous	Functional annotation	0	0	0	N/A	N/A	N/A	N/A	N/A	N/A	NA	NA
Aliphatic glucosinolate biosynthesis, side chain elongation cycle	continuous_aliphatic_glucosinolate_biosynthesis._side_chain_elongation_cycle_number_in_pair_reciprocal	Gene product involved in this pathway or function according to AraCyc annotation	AraCyc v.15; Mueller et al. 2003	Number in pair	Reciprocal	Binary	Continuous	Functional annotation	10000000000	10000000000	10000000000	N/A	N/A	N/A	N/A	N/A	N/A	NA	NA
Aliphatic glucosinolate biosynthesis, side chain elongation cycle	continuous_aliphatic_glucosinolate_biosynthesis._side_chain_elongation_cycle_number_in_pair_squared	Gene product involved in this pathway or function according to AraCyc annotation	AraCyc v.15; Mueller et al. 2003	Number in pair	Squared	Binary	Continuous	Functional annotation	0	0	0	N/A	N/A	N/A	N/A	N/A	N/A	NA	NA
Alkane oxidation	continuous_alkane_oxidation_number_in_pair_log	Gene product involved in this pathway or function according to AraCyc annotation	AraCyc v.15; Mueller et al. 2003	Number in pair	Log	Binary	Continuous	Functional annotation	-10	-10	-10	N/A	N/A	N/A	N/A	N/A	N/A	NA	NA
Alkane oxidation	continuous_alkane_oxidation_number_in_pair_noTF	Gene product involved in this pathway or function according to AraCyc annotation	AraCyc v.15; Mueller et al. 2003	Number in pair	None	Binary	Continuous	Functional annotation	0	0	0	N/A	N/A	N/A	N/A	N/A	N/A	NA	NA
Alkane oxidation	continuous_alkane_oxidation_number_in_pair_reciprocal	Gene product involved in this pathway or function according to AraCyc annotation	AraCyc v.15; Mueller et al. 2003	Number in pair	Reciprocal	Binary	Continuous	Functional annotation	10000000000	10000000000	10000000000	N/A	N/A	N/A	N/A	N/A	N/A	NA	NA
Alkane oxidation	continuous_alkane_oxidation_number_in_pair_squared	Gene product involved in this pathway or function according to AraCyc annotation	AraCyc v.15; Mueller et al. 2003	Number in pair	Squared	Binary	Continuous	Functional annotation	0	0	0	N/A	N/A	N/A	N/A	N/A	N/A	NA	NA
Allantoin degradation to glyoxylate II	continuous_allantoin_degradation_to_glyoxylate_II_number_in_pair_log	Gene product involved in this pathway or function according to AraCyc annotation	AraCyc v.15; Mueller et al. 2003	Number in pair	Log	Binary	Continuous	Functional annotation	-10	-10	-10	N/A	N/A	N/A	N/A	N/A	N/A	NA	NA
Allantoin degradation to glyoxylate II	continuous_allantoin_degradation_to_glyoxylate_II_number_in_pair_noTF	Gene product involved in this pathway or function according to AraCyc annotation	AraCyc v.15; Mueller et al. 2003	Number in pair	None	Binary	Continuous	Functional annotation	0	0	0	N/A	N/A	N/A	N/A	N/A	N/A	NA	NA
Allantoin degradation to glyoxylate II	continuous_allantoin_degradation_to_glyoxylate_II_number_in_pair_reciprocal	Gene product involved in this pathway or function according to AraCyc annotation	AraCyc v.15; Mueller et al. 2003	Number in pair	Reciprocal	Binary	Continuous	Functional annotation	10000000000	10000000000	10000000000	N/A	N/A	N/A	N/A	N/A	N/A	NA	NA
Allantoin degradation to glyoxylate II	continuous_allantoin_degradation_to_glyoxylate_II_number_in_pair_squared	Gene product involved in this pathway or function according to AraCyc annotation	AraCyc v.15; Mueller et al. 2003	Number in pair	Squared	Binary	Continuous	Functional annotation	0	0	0	N/A	N/A	N/A	N/A	N/A	N/A	NA	NA
Allantoin degradation to ureidoglycolate I urea producing	continuous_allantoin_degradation_to_ureidoglycolate_I_urea_producing_number_in_pair_log	Gene product involved in this pathway or function according to AraCyc annotation	AraCyc v.15; Mueller et al. 2003	Number in pair	Log	Binary	Continuous	Functional annotation	-10	-10	-10	N/A	N/A	N/A	N/A	N/A	N/A	NA	NA
Allantoin degradation to ureidoglycolate I urea producing	continuous_allantoin_degradation_to_ureidoglycolate_I_urea_producing_number_in_pair_noTF	Gene product involved in this pathway or function according to AraCyc annotation	AraCyc v.15; Mueller et al. 2003	Number in pair	None	Binary	Continuous	Functional annotation	0	0	0	N/A	N/A	N/A	N/A	N/A	N/A	NA	NA
Allantoin degradation to ureidoglycolate I urea producing	continuous_allantoin_degradation_to_ureidoglycolate_I_urea_producing_number_in_pair_reciprocal	Gene product involved in this pathway or function according to AraCyc annotation	AraCyc v.15; Mueller et al. 2003	Number in pair	Reciprocal	Binary	Continuous	Functional annotation	10000000000	10000000000	10000000000	N/A	N/A	N/A	N/A	N/A	N/A	NA	NA
Allantoin degradation to ureidoglycolate I urea producing	continuous_allantoin_degradation_to_ureidoglycolate_I_urea_producing_number_in_pair_squared	Gene product involved in this pathway or function according to AraCyc annotation	AraCyc v.15; Mueller et al. 2003	Number in pair	Squared	Binary	Continuous	Functional annotation	0	0	0	N/A	N/A	N/A	N/A	N/A	N/A	NA	NA
Allantoin degradation to ureidoglycolate II ammonia producing	continuous_allantoin_degradation_to_ureidoglycolate_II_ammonia_producing_number_in_pair_log	Gene product involved in this pathway or function according to AraCyc annotation	AraCyc v.15; Mueller et al. 2003	Number in pair	Log	Binary	Continuous	Functional annotation	-10	-10	-10	N/A	N/A	N/A	N/A	N/A	N/A	NA	NA
Allantoin degradation to ureidoglycolate II ammonia producing	continuous_allantoin_degradation_to_ureidoglycolate_II_ammonia_producing_number_in_pair_noTF	Gene product involved in this pathway or function according to AraCyc annotation	AraCyc v.15; Mueller et al. 2003	Number in pair	None	Binary	Continuous	Functional annotation	0	0	0	N/A	N/A	N/A	N/A	N/A	N/A	NA	NA
Allantoin degradation to ureidoglycolate II ammonia producing	continuous_allantoin_degradation_to_ureidoglycolate_II_ammonia_producing_number_in_pair_reciprocal	Gene product involved in this pathway or function according to AraCyc annotation	AraCyc v.15; Mueller et al. 2003	Number in pair	Reciprocal	Binary	Continuous	Functional annotation	10000000000	10000000000	10000000000	N/A	N/A	N/A	N/A	N/A	N/A	NA	NA
Allantoin degradation to ureidoglycolate II ammonia producing	continuous_allantoin_degradation_to_ureidoglycolate_II_ammonia_producing_number_in_pair_squared	Gene product involved in this pathway or function according to AraCyc annotation	AraCyc v.15; Mueller et al. 2003	Number in pair	Squared	Binary	Continuous	Functional annotation	0	0	0	N/A	N/A	N/A	N/A	N/A	N/A	NA	NA
Alpha-amyrin biosynthesis	continuous_alpha.amyrin_biosynthesis_number_in_pair_log	Gene product involved in this pathway or function according to AraCyc annotation	AraCyc v.15; Mueller et al. 2003	Number in pair	Log	Binary	Continuous	Functional annotation	-10	-10	-10	N/A	N/A	N/A	N/A	N/A	N/A	NA	NA
Alpha-amyrin biosynthesis	continuous_alpha.amyrin_biosynthesis_number_in_pair_noTF	Gene product involved in this pathway or function according to AraCyc annotation	AraCyc v.15; Mueller et al. 2003	Number in pair	None	Binary	Continuous	Functional annotation	0	0	0	N/A	N/A	N/A	N/A	N/A	N/A	NA	NA
Alpha-amyrin biosynthesis	continuous_alpha.amyrin_biosynthesis_number_in_pair_reciprocal	Gene product involved in this pathway or function according to AraCyc annotation	AraCyc v.15; Mueller et al. 2003	Number in pair	Reciprocal	Binary	Continuous	Functional annotation	10000000000	10000000000	10000000000	N/A	N/A	N/A	N/A	N/A	N/A	NA	NA
Alpha-amyrin biosynthesis	continuous_alpha.amyrin_biosynthesis_number_in_pair_squared	Gene product involved in this pathway or function according to AraCyc annotation	AraCyc v.15; Mueller et al. 2003	Number in pair	Squared	Binary	Continuous	Functional annotation	0	0	0	N/A	N/A	N/A	N/A	N/A	N/A	NA	NA
Alpha-linolenate biosynthesis	continuous_alpha.linolenate_biosynthesis_number_in_pair_log	Gene product involved in this pathway or function according to AraCyc annotation	AraCyc v.15; Mueller et al. 2003	Number in pair	Log	Binary	Continuous	Functional annotation	-10	-10	-10	N/A	N/A	N/A	N/A	N/A	N/A	NA	NA
Alpha-linolenate biosynthesis	continuous_alpha.linolenate_biosynthesis_number_in_pair_noTF	Gene product involved in this pathway or function according to AraCyc annotation	AraCyc v.15; Mueller et al. 2003	Number in pair	None	Binary	Continuous	Functional annotation	0	0	0	N/A	N/A	N/A	N/A	N/A	N/A	NA	NA
Alpha-linolenate biosynthesis	continuous_alpha.linolenate_biosynthesis_number_in_pair_reciprocal	Gene product involved in this pathway or function according to AraCyc annotation	AraCyc v.15; Mueller et al. 2003	Number in pair	Reciprocal	Binary	Continuous	Functional annotation	10000000000	10000000000	10000000000	N/A	N/A	N/A	N/A	N/A	N/A	NA	NA
Alpha-linolenate biosynthesis	continuous_alpha.linolenate_biosynthesis_number_in_pair_squared	Gene product involved in this pathway or function according to AraCyc annotation	AraCyc v.15; Mueller et al. 2003	Number in pair	Squared	Binary	Continuous	Functional annotation	0	0	0	N/A	N/A	N/A	N/A	N/A	N/A	NA	NA
Ammonia assimilation cycle I	continuous_ammonia_assimilation_cycle_I_number_in_pair_log	Gene product involved in this pathway or function according to AraCyc annotation	AraCyc v.15; Mueller et al. 2003	Number in pair	Log	Binary	Continuous	Functional annotation	-10	-10	-10	N/A	N/A	N/A	N/A	N/A	N/A	NA	NA
Ammonia assimilation cycle I	continuous_ammonia_assimilation_cycle_I_number_in_pair_noTF	Gene product involved in this pathway or function according to AraCyc annotation	AraCyc v.15; Mueller et al. 2003	Number in pair	None	Binary	Continuous	Functional annotation	0	0	0	N/A	N/A	N/A	N/A	N/A	N/A	NA	NA
Ammonia assimilation cycle I	continuous_ammonia_assimilation_cycle_I_number_in_pair_reciprocal	Gene product involved in this pathway or function according to AraCyc annotation	AraCyc v.15; Mueller et al. 2003	Number in pair	Reciprocal	Binary	Continuous	Functional annotation	10000000000	10000000000	10000000000	N/A	N/A	N/A	N/A	N/A	N/A	NA	NA
Ammonia assimilation cycle I	continuous_ammonia_assimilation_cycle_I_number_in_pair_squared	Gene product involved in this pathway or function according to AraCyc annotation	AraCyc v.15; Mueller et al. 2003	Number in pair	Squared	Binary	Continuous	Functional annotation	0	0	0	N/A	N/A	N/A	N/A	N/A	N/A	NA	NA
Ammonia assimilation cycle II	continuous_ammonia_assimilation_cycle_II_number_in_pair_log	Gene product involved in this pathway or function according to AraCyc annotation	AraCyc v.15; Mueller et al. 2003	Number in pair	Log	Binary	Continuous	Functional annotation	-10	-10	-10	N/A	N/A	N/A	N/A	N/A	N/A	NA	NA
Ammonia assimilation cycle II	continuous_ammonia_assimilation_cycle_II_number_in_pair_noTF	Gene product involved in this pathway or function according to AraCyc annotation	AraCyc v.15; Mueller et al. 2003	Number in pair	None	Binary	Continuous	Functional annotation	0	0	0	N/A	N/A	N/A	N/A	N/A	N/A	NA	NA
Ammonia assimilation cycle II	continuous_ammonia_assimilation_cycle_II_number_in_pair_reciprocal	Gene product involved in this pathway or function according to AraCyc annotation	AraCyc v.15; Mueller et al. 2003	Number in pair	Reciprocal	Binary	Continuous	Functional annotation	10000000000	10000000000	10000000000	N/A	N/A	N/A	N/A	N/A	N/A	NA	NA
Ammonia assimilation cycle II	continuous_ammonia_assimilation_cycle_II_number_in_pair_squared	Gene product involved in this pathway or function according to AraCyc annotation	AraCyc v.15; Mueller et al. 2003	Number in pair	Squared	Binary	Continuous	Functional annotation	0	0	0	N/A	N/A	N/A	N/A	N/A	N/A	NA	NA
Ammonium transport	continuous_ammonium_transport_number_in_pair_log	Gene product involved in this pathway or function according to AraCyc annotation	AraCyc v.15; Mueller et al. 2003	Number in pair	Log	Binary	Continuous	Functional annotation	-10	-10	-10	N/A	N/A	N/A	N/A	N/A	N/A	NA	NA
Ammonium transport	continuous_ammonium_transport_number_in_pair_noTF	Gene product involved in this pathway or function according to AraCyc annotation	AraCyc v.15; Mueller et al. 2003	Number in pair	None	Binary	Continuous	Functional annotation	0	0	0	N/A	N/A	N/A	N/A	N/A	N/A	NA	NA
Ammonium transport	continuous_ammonium_transport_number_in_pair_reciprocal	Gene product involved in this pathway or function according to AraCyc annotation	AraCyc v.15; Mueller et al. 2003	Number in pair	Reciprocal	Binary	Continuous	Functional annotation	10000000000	10000000000	10000000000	N/A	N/A	N/A	N/A	N/A	N/A	NA	NA
Ammonium transport	continuous_ammonium_transport_number_in_pair_squared	Gene product involved in this pathway or function according to AraCyc annotation	AraCyc v.15; Mueller et al. 2003	Number in pair	Squared	Binary	Continuous	Functional annotation	0	0	0	N/A	N/A	N/A	N/A	N/A	N/A	NA	NA
Anthocyanidin modification arabidopsis	continuous_anthocyanidin_modification_Arabidopsis_number_in_pair_log	Gene product involved in this pathway or function according to AraCyc annotation	AraCyc v.15; Mueller et al. 2003	Number in pair	Log	Binary	Continuous	Functional annotation	-10	-10	-10	N/A	N/A	N/A	N/A	N/A	N/A	NA	NA
Anthocyanidin modification arabidopsis	continuous_anthocyanidin_modification_Arabidopsis_number_in_pair_noTF	Gene product involved in this pathway or function according to AraCyc annotation	AraCyc v.15; Mueller et al. 2003	Number in pair	None	Binary	Continuous	Functional annotation	0	0	0	N/A	N/A	N/A	N/A	N/A	N/A	NA	NA
Anthocyanidin modification arabidopsis	continuous_anthocyanidin_modification_Arabidopsis_number_in_pair_reciprocal	Gene product involved in this pathway or function according to AraCyc annotation	AraCyc v.15; Mueller et al. 2003	Number in pair	Reciprocal	Binary	Continuous	Functional annotation	10000000000	10000000000	10000000000	N/A	N/A	N/A	N/A	N/A	N/A	NA	NA
Anthocyanidin modification arabidopsis	continuous_anthocyanidin_modification_Arabidopsis_number_in_pair_squared	Gene product involved in this pathway or function according to AraCyc annotation	AraCyc v.15; Mueller et al. 2003	Number in pair	Squared	Binary	Continuous	Functional annotation	0	0	0	N/A	N/A	N/A	N/A	N/A	N/A	NA	NA
Anthocyanin biosynthesis cyanidin 3-O-glucoside	continuous_anthocyanin_biosynthesis_cyanidin_3.O.glucoside_number_in_pair_log	Gene product involved in this pathway or function according to AraCyc annotation	AraCyc v.15; Mueller et al. 2003	Number in pair	Log	Binary	Continuous	Functional annotation	-10	-10	-10	N/A	N/A	N/A	N/A	N/A	N/A	NA	NA
Anthocyanin biosynthesis cyanidin 3-O-glucoside	continuous_anthocyanin_biosynthesis_cyanidin_3.O.glucoside_number_in_pair_noTF	Gene product involved in this pathway or function according to AraCyc annotation	AraCyc v.15; Mueller et al. 2003	Number in pair	None	Binary	Continuous	Functional annotation	0	0	0	N/A	N/A	N/A	N/A	N/A	N/A	NA	NA
Anthocyanin biosynthesis cyanidin 3-O-glucoside	continuous_anthocyanin_biosynthesis_cyanidin_3.O.glucoside_number_in_pair_reciprocal	Gene product involved in this pathway or function according to AraCyc annotation	AraCyc v.15; Mueller et al. 2003	Number in pair	Reciprocal	Binary	Continuous	Functional annotation	10000000000	10000000000	10000000000	N/A	N/A	N/A	N/A	N/A	N/A	NA	NA
Anthocyanin biosynthesis cyanidin 3-O-glucoside	continuous_anthocyanin_biosynthesis_cyanidin_3.O.glucoside_number_in_pair_squared	Gene product involved in this pathway or function according to AraCyc annotation	AraCyc v.15; Mueller et al. 2003	Number in pair	Squared	Binary	Continuous	Functional annotation	0	0	0	N/A	N/A	N/A	N/A	N/A	N/A	NA	NA
Anthocyanin biosynthesis pelargonidin 3-O-glucoside	continuous_anthocyanin_biosynthesis_pelargonidin_3.O.glucoside_number_in_pair_log	Gene product involved in this pathway or function according to AraCyc annotation	AraCyc v.15; Mueller et al. 2003	Number in pair	Log	Binary	Continuous	Functional annotation	-10	-10	-10	N/A	N/A	N/A	N/A	N/A	N/A	NA	NA
Anthocyanin biosynthesis pelargonidin 3-O-glucoside	continuous_anthocyanin_biosynthesis_pelargonidin_3.O.glucoside_number_in_pair_noTF	Gene product involved in this pathway or function according to AraCyc annotation	AraCyc v.15; Mueller et al. 2003	Number in pair	None	Binary	Continuous	Functional annotation	0	0	0	N/A	N/A	N/A	N/A	N/A	N/A	NA	NA
Anthocyanin biosynthesis pelargonidin 3-O-glucoside	continuous_anthocyanin_biosynthesis_pelargonidin_3.O.glucoside_number_in_pair_reciprocal	Gene product involved in this pathway or function according to AraCyc annotation	AraCyc v.15; Mueller et al. 2003	Number in pair	Reciprocal	Binary	Continuous	Functional annotation	10000000000	10000000000	10000000000	N/A	N/A	N/A	N/A	N/A	N/A	NA	NA
Anthocyanin biosynthesis pelargonidin 3-O-glucoside	continuous_anthocyanin_biosynthesis_pelargonidin_3.O.glucoside_number_in_pair_squared	Gene product involved in this pathway or function according to AraCyc annotation	AraCyc v.15; Mueller et al. 2003	Number in pair	Squared	Binary	Continuous	Functional annotation	0	0	0	N/A	N/A	N/A	N/A	N/A	N/A	NA	NA
Arabidiol biosynthesis	continuous_arabidiol_biosynthesis_number_in_pair_log	Gene product involved in this pathway or function according to AraCyc annotation	AraCyc v.15; Mueller et al. 2003	Number in pair	Log	Binary	Continuous	Functional annotation	-10	-10	-10	N/A	N/A	N/A	N/A	N/A	N/A	NA	NA
Arabidiol biosynthesis	continuous_arabidiol_biosynthesis_number_in_pair_noTF	Gene product involved in this pathway or function according to AraCyc annotation	AraCyc v.15; Mueller et al. 2003	Number in pair	None	Binary	Continuous	Functional annotation	0	0	0	N/A	N/A	N/A	N/A	N/A	N/A	NA	NA
Arabidiol biosynthesis	continuous_arabidiol_biosynthesis_number_in_pair_reciprocal	Gene product involved in this pathway or function according to AraCyc annotation	AraCyc v.15; Mueller et al. 2003	Number in pair	Reciprocal	Binary	Continuous	Functional annotation	10000000000	10000000000	10000000000	N/A	N/A	N/A	N/A	N/A	N/A	NA	NA
Arabidiol biosynthesis	continuous_arabidiol_biosynthesis_number_in_pair_squared	Gene product involved in this pathway or function according to AraCyc annotation	AraCyc v.15; Mueller et al. 2003	Number in pair	Squared	Binary	Continuous	Functional annotation	0	0	0	N/A	N/A	N/A	N/A	N/A	N/A	NA	NA
Arginine biosynthesis I via L-ornithine	continuous_arginine_biosynthesis_I_via_L.ornithine_number_in_pair_log	Gene product involved in this pathway or function according to AraCyc annotation	AraCyc v.15; Mueller et al. 2003	Number in pair	Log	Binary	Continuous	Functional annotation	-10	-10	-10	N/A	N/A	N/A	N/A	N/A	N/A	NA	NA
Arginine biosynthesis I via L-ornithine	continuous_arginine_biosynthesis_I_via_L.ornithine_number_in_pair_noTF	Gene product involved in this pathway or function according to AraCyc annotation	AraCyc v.15; Mueller et al. 2003	Number in pair	None	Binary	Continuous	Functional annotation	0	0	0	N/A	N/A	N/A	N/A	N/A	N/A	NA	NA
Arginine biosynthesis I via L-ornithine	continuous_arginine_biosynthesis_I_via_L.ornithine_number_in_pair_reciprocal	Gene product involved in this pathway or function according to AraCyc annotation	AraCyc v.15; Mueller et al. 2003	Number in pair	Reciprocal	Binary	Continuous	Functional annotation	10000000000	10000000000	10000000000	N/A	N/A	N/A	N/A	N/A	N/A	NA	NA
Arginine biosynthesis I via L-ornithine	continuous_arginine_biosynthesis_I_via_L.ornithine_number_in_pair_squared	Gene product involved in this pathway or function according to AraCyc annotation	AraCyc v.15; Mueller et al. 2003	Number in pair	Squared	Binary	Continuous	Functional annotation	0	0	0	N/A	N/A	N/A	N/A	N/A	N/A	NA	NA
Arginine biosynthesis II acetyl cycle	continuous_arginine_biosynthesis_II_acetyl_cycle_number_in_pair_log	Gene product involved in this pathway or function according to AraCyc annotation	AraCyc v.15; Mueller et al. 2003	Number in pair	Log	Binary	Continuous	Functional annotation	-10	-10	-10	N/A	N/A	N/A	N/A	N/A	N/A	NA	NA
Arginine biosynthesis II acetyl cycle	continuous_arginine_biosynthesis_II_acetyl_cycle_number_in_pair_noTF	Gene product involved in this pathway or function according to AraCyc annotation	AraCyc v.15; Mueller et al. 2003	Number in pair	None	Binary	Continuous	Functional annotation	0	0	0	N/A	N/A	N/A	N/A	N/A	N/A	NA	NA
Arginine biosynthesis II acetyl cycle	continuous_arginine_biosynthesis_II_acetyl_cycle_number_in_pair_reciprocal	Gene product involved in this pathway or function according to AraCyc annotation	AraCyc v.15; Mueller et al. 2003	Number in pair	Reciprocal	Binary	Continuous	Functional annotation	10000000000	10000000000	10000000000	N/A	N/A	N/A	N/A	N/A	N/A	NA	NA
Arginine biosynthesis II acetyl cycle	continuous_arginine_biosynthesis_II_acetyl_cycle_number_in_pair_squared	Gene product involved in this pathway or function according to AraCyc annotation	AraCyc v.15; Mueller et al. 2003	Number in pair	Squared	Binary	Continuous	Functional annotation	0	0	0	N/A	N/A	N/A	N/A	N/A	N/A	NA	NA
Arginine degradation I arginase pathway	continuous_arginine_degradation_I_arginase_pathway_number_in_pair_log	Gene product involved in this pathway or function according to AraCyc annotation	AraCyc v.15; Mueller et al. 2003	Number in pair	Log	Binary	Continuous	Functional annotation	-10	-10	-10	N/A	N/A	N/A	N/A	N/A	N/A	NA	NA
Arginine degradation I arginase pathway	continuous_arginine_degradation_I_arginase_pathway_number_in_pair_noTF	Gene product involved in this pathway or function according to AraCyc annotation	AraCyc v.15; Mueller et al. 2003	Number in pair	None	Binary	Continuous	Functional annotation	0	0	0	N/A	N/A	N/A	N/A	N/A	N/A	NA	NA
Arginine degradation I arginase pathway	continuous_arginine_degradation_I_arginase_pathway_number_in_pair_reciprocal	Gene product involved in this pathway or function according to AraCyc annotation	AraCyc v.15; Mueller et al. 2003	Number in pair	Reciprocal	Binary	Continuous	Functional annotation	10000000000	10000000000	10000000000	N/A	N/A	N/A	N/A	N/A	N/A	NA	NA
Arginine degradation I arginase pathway	continuous_arginine_degradation_I_arginase_pathway_number_in_pair_squared	Gene product involved in this pathway or function according to AraCyc annotation	AraCyc v.15; Mueller et al. 2003	Number in pair	Squared	Binary	Continuous	Functional annotation	0	0	0	N/A	N/A	N/A	N/A	N/A	N/A	NA	NA
Arginine degradation VI arginase 2 pathway	continuous_arginine_degradation_VI_arginase_2_pathway_number_in_pair_log	Gene product involved in this pathway or function according to AraCyc annotation	AraCyc v.15; Mueller et al. 2003	Number in pair	Log	Binary	Continuous	Functional annotation	-10	-10	-10	N/A	N/A	N/A	N/A	N/A	N/A	NA	NA
Arginine degradation VI arginase 2 pathway	continuous_arginine_degradation_VI_arginase_2_pathway_number_in_pair_noTF	Gene product involved in this pathway or function according to AraCyc annotation	AraCyc v.15; Mueller et al. 2003	Number in pair	None	Binary	Continuous	Functional annotation	0	0	0	N/A	N/A	N/A	N/A	N/A	N/A	NA	NA
Arginine degradation VI arginase 2 pathway	continuous_arginine_degradation_VI_arginase_2_pathway_number_in_pair_reciprocal	Gene product involved in this pathway or function according to AraCyc annotation	AraCyc v.15; Mueller et al. 2003	Number in pair	Reciprocal	Binary	Continuous	Functional annotation	10000000000	10000000000	10000000000	N/A	N/A	N/A	N/A	N/A	N/A	NA	NA
Arginine degradation VI arginase 2 pathway	continuous_arginine_degradation_VI_arginase_2_pathway_number_in_pair_squared	Gene product involved in this pathway or function according to AraCyc annotation	AraCyc v.15; Mueller et al. 2003	Number in pair	Squared	Binary	Continuous	Functional annotation	0	0	0	N/A	N/A	N/A	N/A	N/A	N/A	NA	NA
Arginine degradation X arginine monooxygenase pathway	continuous_arginine_degradation_X_arginine_monooxygenase_pathway_number_in_pair_log	Gene product involved in this pathway or function according to AraCyc annotation	AraCyc v.15; Mueller et al. 2003	Number in pair	Log	Binary	Continuous	Functional annotation	-0.69897	-0.693707	-0.69897	N/A	-	N/A	0.450868	N/A	0.574668	NA	0.0435304
Arginine degradation X arginine monooxygenase pathway	continuous_arginine_degradation_X_arginine_monooxygenase_pathway_number_in_pair_noTF	Gene product involved in this pathway or function according to AraCyc annotation	AraCyc v.15; Mueller et al. 2003	Number in pair	None	Binary	Continuous	Functional annotation	0	0.0105263	0	N/A	+	N/A	0.450868	N/A	0.574668	NA	0.0435304
Arginine degradation X arginine monooxygenase pathway	continuous_arginine_degradation_X_arginine_monooxygenase_pathway_number_in_pair_reciprocal	Gene product involved in this pathway or function according to AraCyc annotation	AraCyc v.15; Mueller et al. 2003	Number in pair	Reciprocal	Binary	Continuous	Functional annotation	5	4.97632	5	N/A	+	N/A	0.450868	N/A	0.574668	NA	0.0435304
Arginine degradation X arginine monooxygenase pathway	continuous_arginine_degradation_X_arginine_monooxygenase_pathway_number_in_pair_squared	Gene product involved in this pathway or function according to AraCyc annotation	AraCyc v.15; Mueller et al. 2003	Number in pair	Squared	Binary	Continuous	Functional annotation	0	0.0210526	0	N/A	+	N/A	0.450868	N/A	0.574668	NA	0.0435304
Ascorbate glutathione cycle	continuous_ascorbate_glutathione_cycle_number_in_pair_log	Gene product involved in this pathway or function according to AraCyc annotation	AraCyc v.15; Mueller et al. 2003	Number in pair	Log	Binary	Continuous	Functional annotation	-10	-10	-10	N/A	N/A	N/A	N/A	N/A	N/A	NA	NA
Ascorbate glutathione cycle	continuous_ascorbate_glutathione_cycle_number_in_pair_noTF	Gene product involved in this pathway or function according to AraCyc annotation	AraCyc v.15; Mueller et al. 2003	Number in pair	None	Binary	Continuous	Functional annotation	0	0	0	N/A	N/A	N/A	N/A	N/A	N/A	NA	NA
Ascorbate glutathione cycle	continuous_ascorbate_glutathione_cycle_number_in_pair_reciprocal	Gene product involved in this pathway or function according to AraCyc annotation	AraCyc v.15; Mueller et al. 2003	Number in pair	Reciprocal	Binary	Continuous	Functional annotation	10000000000	10000000000	10000000000	N/A	N/A	N/A	N/A	N/A	N/A	NA	NA
Ascorbate glutathione cycle	continuous_ascorbate_glutathione_cycle_number_in_pair_squared	Gene product involved in this pathway or function according to AraCyc annotation	AraCyc v.15; Mueller et al. 2003	Number in pair	Squared	Binary	Continuous	Functional annotation	0	0	0	N/A	N/A	N/A	N/A	N/A	N/A	NA	NA
Asparagine biosynthesis I	continuous_asparagine_biosynthesis_I_number_in_pair_log	Gene product involved in this pathway or function according to AraCyc annotation	AraCyc v.15; Mueller et al. 2003	Number in pair	Log	Binary	Continuous	Functional annotation	-10	-10	-10	N/A	N/A	N/A	N/A	N/A	N/A	NA	NA
Asparagine biosynthesis I	continuous_asparagine_biosynthesis_I_number_in_pair_noTF	Gene product involved in this pathway or function according to AraCyc annotation	AraCyc v.15; Mueller et al. 2003	Number in pair	None	Binary	Continuous	Functional annotation	0	0	0	N/A	N/A	N/A	N/A	N/A	N/A	NA	NA
Asparagine biosynthesis I	continuous_asparagine_biosynthesis_I_number_in_pair_reciprocal	Gene product involved in this pathway or function according to AraCyc annotation	AraCyc v.15; Mueller et al. 2003	Number in pair	Reciprocal	Binary	Continuous	Functional annotation	10000000000	10000000000	10000000000	N/A	N/A	N/A	N/A	N/A	N/A	NA	NA
Asparagine biosynthesis I	continuous_asparagine_biosynthesis_I_number_in_pair_squared	Gene product involved in this pathway or function according to AraCyc annotation	AraCyc v.15; Mueller et al. 2003	Number in pair	Squared	Binary	Continuous	Functional annotation	0	0	0	N/A	N/A	N/A	N/A	N/A	N/A	NA	NA
Asparagine biosynthesis II	continuous_asparagine_biosynthesis_II_number_in_pair_log	Gene product involved in this pathway or function according to AraCyc annotation	AraCyc v.15; Mueller et al. 2003	Number in pair	Log	Binary	Continuous	Functional annotation	-10	-10	-10	N/A	N/A	N/A	N/A	N/A	N/A	NA	NA
Asparagine biosynthesis II	continuous_asparagine_biosynthesis_II_number_in_pair_noTF	Gene product involved in this pathway or function according to AraCyc annotation	AraCyc v.15; Mueller et al. 2003	Number in pair	None	Binary	Continuous	Functional annotation	0	0	0	N/A	N/A	N/A	N/A	N/A	N/A	NA	NA
Asparagine biosynthesis II	continuous_asparagine_biosynthesis_II_number_in_pair_reciprocal	Gene product involved in this pathway or function according to AraCyc annotation	AraCyc v.15; Mueller et al. 2003	Number in pair	Reciprocal	Binary	Continuous	Functional annotation	10000000000	10000000000	10000000000	N/A	N/A	N/A	N/A	N/A	N/A	NA	NA
Asparagine biosynthesis II	continuous_asparagine_biosynthesis_II_number_in_pair_squared	Gene product involved in this pathway or function according to AraCyc annotation	AraCyc v.15; Mueller et al. 2003	Number in pair	Squared	Binary	Continuous	Functional annotation	0	0	0	N/A	N/A	N/A	N/A	N/A	N/A	NA	NA
Asparagine biosynthesis III tRNA-dependent	continuous_asparagine_biosynthesis_III_tRNA.dependent_number_in_pair_log	Gene product involved in this pathway or function according to AraCyc annotation	AraCyc v.15; Mueller et al. 2003	Number in pair	Log	Binary	Continuous	Functional annotation	-10	-10	-10	N/A	N/A	N/A	N/A	N/A	N/A	NA	NA
Asparagine biosynthesis III tRNA-dependent	continuous_asparagine_biosynthesis_III_tRNA.dependent_number_in_pair_noTF	Gene product involved in this pathway or function according to AraCyc annotation	AraCyc v.15; Mueller et al. 2003	Number in pair	None	Binary	Continuous	Functional annotation	0	0	0	N/A	N/A	N/A	N/A	N/A	N/A	NA	NA
Asparagine biosynthesis III tRNA-dependent	continuous_asparagine_biosynthesis_III_tRNA.dependent_number_in_pair_reciprocal	Gene product involved in this pathway or function according to AraCyc annotation	AraCyc v.15; Mueller et al. 2003	Number in pair	Reciprocal	Binary	Continuous	Functional annotation	10000000000	10000000000	10000000000	N/A	N/A	N/A	N/A	N/A	N/A	NA	NA
Asparagine biosynthesis III tRNA-dependent	continuous_asparagine_biosynthesis_III_tRNA.dependent_number_in_pair_squared	Gene product involved in this pathway or function according to AraCyc annotation	AraCyc v.15; Mueller et al. 2003	Number in pair	Squared	Binary	Continuous	Functional annotation	0	0	0	N/A	N/A	N/A	N/A	N/A	N/A	NA	NA
Asparagine degradation I	continuous_asparagine_degradation_I_number_in_pair_log	Gene product involved in this pathway or function according to AraCyc annotation	AraCyc v.15; Mueller et al. 2003	Number in pair	Log	Binary	Continuous	Functional annotation	-10	-10	-10	N/A	N/A	N/A	N/A	N/A	N/A	NA	NA
Asparagine degradation I	continuous_asparagine_degradation_I_number_in_pair_noTF	Gene product involved in this pathway or function according to AraCyc annotation	AraCyc v.15; Mueller et al. 2003	Number in pair	None	Binary	Continuous	Functional annotation	0	0	0	N/A	N/A	N/A	N/A	N/A	N/A	NA	NA
Asparagine degradation I	continuous_asparagine_degradation_I_number_in_pair_reciprocal	Gene product involved in this pathway or function according to AraCyc annotation	AraCyc v.15; Mueller et al. 2003	Number in pair	Reciprocal	Binary	Continuous	Functional annotation	10000000000	10000000000	10000000000	N/A	N/A	N/A	N/A	N/A	N/A	NA	NA
Asparagine degradation I	continuous_asparagine_degradation_I_number_in_pair_squared	Gene product involved in this pathway or function according to AraCyc annotation	AraCyc v.15; Mueller et al. 2003	Number in pair	Squared	Binary	Continuous	Functional annotation	0	0	0	N/A	N/A	N/A	N/A	N/A	N/A	NA	NA
Aspartate biosynthesis	continuous_aspartate_biosynthesis_number_in_pair_log	Gene product involved in this pathway or function according to AraCyc annotation	AraCyc v.15; Mueller et al. 2003	Number in pair	Log	Binary	Continuous	Functional annotation	-10	-10	-10	N/A	N/A	N/A	N/A	N/A	N/A	NA	NA
Aspartate biosynthesis	continuous_aspartate_biosynthesis_number_in_pair_noTF	Gene product involved in this pathway or function according to AraCyc annotation	AraCyc v.15; Mueller et al. 2003	Number in pair	None	Binary	Continuous	Functional annotation	0	0	0	N/A	N/A	N/A	N/A	N/A	N/A	NA	NA
Aspartate biosynthesis	continuous_aspartate_biosynthesis_number_in_pair_reciprocal	Gene product involved in this pathway or function according to AraCyc annotation	AraCyc v.15; Mueller et al. 2003	Number in pair	Reciprocal	Binary	Continuous	Functional annotation	10000000000	10000000000	10000000000	N/A	N/A	N/A	N/A	N/A	N/A	NA	NA
Aspartate biosynthesis	continuous_aspartate_biosynthesis_number_in_pair_squared	Gene product involved in this pathway or function according to AraCyc annotation	AraCyc v.15; Mueller et al. 2003	Number in pair	Squared	Binary	Continuous	Functional annotation	0	0	0	N/A	N/A	N/A	N/A	N/A	N/A	NA	NA
Aspartate degradation I	continuous_aspartate_degradation_I_number_in_pair_log	Gene product involved in this pathway or function according to AraCyc annotation	AraCyc v.15; Mueller et al. 2003	Number in pair	Log	Binary	Continuous	Functional annotation	-10	-10	-10	N/A	N/A	N/A	N/A	N/A	N/A	NA	NA
Aspartate degradation I	continuous_aspartate_degradation_I_number_in_pair_noTF	Gene product involved in this pathway or function according to AraCyc annotation	AraCyc v.15; Mueller et al. 2003	Number in pair	None	Binary	Continuous	Functional annotation	0	0	0	N/A	N/A	N/A	N/A	N/A	N/A	NA	NA
Aspartate degradation I	continuous_aspartate_degradation_I_number_in_pair_reciprocal	Gene product involved in this pathway or function according to AraCyc annotation	AraCyc v.15; Mueller et al. 2003	Number in pair	Reciprocal	Binary	Continuous	Functional annotation	10000000000	10000000000	10000000000	N/A	N/A	N/A	N/A	N/A	N/A	NA	NA
Aspartate degradation I	continuous_aspartate_degradation_I_number_in_pair_squared	Gene product involved in this pathway or function according to AraCyc annotation	AraCyc v.15; Mueller et al. 2003	Number in pair	Squared	Binary	Continuous	Functional annotation	0	0	0	N/A	N/A	N/A	N/A	N/A	N/A	NA	NA
Aspartate degradation II	continuous_aspartate_degradation_II_number_in_pair_log	Gene product involved in this pathway or function according to AraCyc annotation	AraCyc v.15; Mueller et al. 2003	Number in pair	Log	Binary	Continuous	Functional annotation	-1	-0.993152	-0.990909	-	-	0.504416	0.702352	0.66965	0.775333	0.0526109	0.0220633
Aspartate degradation II	continuous_aspartate_degradation_II_number_in_pair_noTF	Gene product involved in this pathway or function according to AraCyc annotation	AraCyc v.15; Mueller et al. 2003	Number in pair	None	Binary	Continuous	Functional annotation	0	0.0105263	0.00909091	+	+	0.504416	0.702352	0.66965	0.775333	0.0526109	0.0220633
Aspartate degradation II	continuous_aspartate_degradation_II_number_in_pair_reciprocal	Gene product involved in this pathway or function according to AraCyc annotation	AraCyc v.15; Mueller et al. 2003	Number in pair	Reciprocal	Binary	Continuous	Functional annotation	10	9.95	9.91818	+	+	0.504416	0.702352	0.66965	0.775333	0.0526109	0.0220633
Aspartate degradation II	continuous_aspartate_degradation_II_number_in_pair_squared	Gene product involved in this pathway or function according to AraCyc annotation	AraCyc v.15; Mueller et al. 2003	Number in pair	Squared	Binary	Continuous	Functional annotation	0	0.0210526	0.00909091	+	+	0.504416	0.702352	0.66965	0.775333	0.0526109	0.0220633
Avenacin biosynthesis, initial reactions	continuous_avenacin_biosynthesis._initial_reactions_number_in_pair_log	Gene product involved in this pathway or function according to AraCyc annotation	AraCyc v.15; Mueller et al. 2003	Number in pair	Log	Binary	Continuous	Functional annotation	-10	-10	-10	N/A	N/A	N/A	N/A	N/A	N/A	NA	NA
Avenacin biosynthesis, initial reactions	continuous_avenacin_biosynthesis._initial_reactions_number_in_pair_noTF	Gene product involved in this pathway or function according to AraCyc annotation	AraCyc v.15; Mueller et al. 2003	Number in pair	None	Binary	Continuous	Functional annotation	0	0	0	N/A	N/A	N/A	N/A	N/A	N/A	NA	NA
Avenacin biosynthesis, initial reactions	continuous_avenacin_biosynthesis._initial_reactions_number_in_pair_reciprocal	Gene product involved in this pathway or function according to AraCyc annotation	AraCyc v.15; Mueller et al. 2003	Number in pair	Reciprocal	Binary	Continuous	Functional annotation	10000000000	10000000000	10000000000	N/A	N/A	N/A	N/A	N/A	N/A	NA	NA
Avenacin biosynthesis, initial reactions	continuous_avenacin_biosynthesis._initial_reactions_number_in_pair_squared	Gene product involved in this pathway or function according to AraCyc annotation	AraCyc v.15; Mueller et al. 2003	Number in pair	Squared	Binary	Continuous	Functional annotation	0	0	0	N/A	N/A	N/A	N/A	N/A	N/A	NA	NA
Baruol biosynthesis	continuous_baruol_biosynthesis_number_in_pair_log	Gene product involved in this pathway or function according to AraCyc annotation	AraCyc v.15; Mueller et al. 2003	Number in pair	Log	Binary	Continuous	Functional annotation	-10	-10	-10	N/A	N/A	N/A	N/A	N/A	N/A	NA	NA
Baruol biosynthesis	continuous_baruol_biosynthesis_number_in_pair_noTF	Gene product involved in this pathway or function according to AraCyc annotation	AraCyc v.15; Mueller et al. 2003	Number in pair	None	Binary	Continuous	Functional annotation	0	0	0	N/A	N/A	N/A	N/A	N/A	N/A	NA	NA
Baruol biosynthesis	continuous_baruol_biosynthesis_number_in_pair_reciprocal	Gene product involved in this pathway or function according to AraCyc annotation	AraCyc v.15; Mueller et al. 2003	Number in pair	Reciprocal	Binary	Continuous	Functional annotation	10000000000	10000000000	10000000000	N/A	N/A	N/A	N/A	N/A	N/A	NA	NA
Baruol biosynthesis	continuous_baruol_biosynthesis_number_in_pair_squared	Gene product involved in this pathway or function according to AraCyc annotation	AraCyc v.15; Mueller et al. 2003	Number in pair	Squared	Binary	Continuous	Functional annotation	0	0	0	N/A	N/A	N/A	N/A	N/A	N/A	NA	NA
Benzoate biosynthesis I CoA-dependent, beta-oxidative	continuous_benzoate_biosynthesis_I_CoA.dependent._beta.oxidative_number_in_pair_log	Gene product involved in this pathway or function according to AraCyc annotation	AraCyc v.15; Mueller et al. 2003	Number in pair	Log	Binary	Continuous	Functional annotation	-0.980392	-0.987889	-1	-	-	0.145593	0.283292	0.305779	0.489433	0.114692	0.061947
Benzoate biosynthesis I CoA-dependent, beta-oxidative	continuous_benzoate_biosynthesis_I_CoA.dependent._beta.oxidative_number_in_pair_noTF	Gene product involved in this pathway or function according to AraCyc annotation	AraCyc v.15; Mueller et al. 2003	Number in pair	None	Binary	Continuous	Functional annotation	0.0196078	0.0157895	0	+	+	0.145593	0.283292	0.305779	0.489433	0.114692	0.061947
Benzoate biosynthesis I CoA-dependent, beta-oxidative	continuous_benzoate_biosynthesis_I_CoA.dependent._beta.oxidative_number_in_pair_reciprocal	Gene product involved in this pathway or function according to AraCyc annotation	AraCyc v.15; Mueller et al. 2003	Number in pair	Reciprocal	Binary	Continuous	Functional annotation	9.82353	9.90263	10	+	+	0.145593	0.283292	0.305779	0.489433	0.114692	0.061947
Benzoate biosynthesis I CoA-dependent, beta-oxidative	continuous_benzoate_biosynthesis_I_CoA.dependent._beta.oxidative_number_in_pair_squared	Gene product involved in this pathway or function according to AraCyc annotation	AraCyc v.15; Mueller et al. 2003	Number in pair	Squared	Binary	Continuous	Functional annotation	0.0196078	0.0263158	0	+	+	0.145593	0.283292	0.305779	0.489433	0.114692	0.061947
Benzoate biosynthesis II CoA-independent, non-beta-oxidative	continuous_benzoate_biosynthesis_II_CoA.independent._non.beta.oxidative_number_in_pair_log	Gene product involved in this pathway or function according to AraCyc annotation	AraCyc v.15; Mueller et al. 2003	Number in pair	Log	Binary	Continuous	Functional annotation	-0.69897	-0.693707	-0.69897	N/A	-	N/A	0.450868	N/A	0.574668	NA	0.0435304
Benzoate biosynthesis II CoA-independent, non-beta-oxidative	continuous_benzoate_biosynthesis_II_CoA.independent._non.beta.oxidative_number_in_pair_noTF	Gene product involved in this pathway or function according to AraCyc annotation	AraCyc v.15; Mueller et al. 2003	Number in pair	None	Binary	Continuous	Functional annotation	0	0.0105263	0	N/A	+	N/A	0.450868	N/A	0.574668	NA	0.0435304
Benzoate biosynthesis II CoA-independent, non-beta-oxidative	continuous_benzoate_biosynthesis_II_CoA.independent._non.beta.oxidative_number_in_pair_reciprocal	Gene product involved in this pathway or function according to AraCyc annotation	AraCyc v.15; Mueller et al. 2003	Number in pair	Reciprocal	Binary	Continuous	Functional annotation	5	4.97632	5	N/A	+	N/A	0.450868	N/A	0.574668	NA	0.0435304
Benzoate biosynthesis II CoA-independent, non-beta-oxidative	continuous_benzoate_biosynthesis_II_CoA.independent._non.beta.oxidative_number_in_pair_squared	Gene product involved in this pathway or function according to AraCyc annotation	AraCyc v.15; Mueller et al. 2003	Number in pair	Squared	Binary	Continuous	Functional annotation	0	0.0210526	0	N/A	+	N/A	0.450868	N/A	0.574668	NA	0.0435304
Benzoate biosynthesis III CoA-dependent, non-beta-oxidative	continuous_benzoate_biosynthesis_III_CoA.dependent._non.beta.oxidative_number_in_pair_log	Gene product involved in this pathway or function according to AraCyc annotation	AraCyc v.15; Mueller et al. 2003	Number in pair	Log	Binary	Continuous	Functional annotation	-0.69897	-0.693707	-0.69897	N/A	-	N/A	0.450868	N/A	0.574668	NA	0.0435304
Benzoate biosynthesis III CoA-dependent, non-beta-oxidative	continuous_benzoate_biosynthesis_III_CoA.dependent._non.beta.oxidative_number_in_pair_noTF	Gene product involved in this pathway or function according to AraCyc annotation	AraCyc v.15; Mueller et al. 2003	Number in pair	None	Binary	Continuous	Functional annotation	0	0.0105263	0	N/A	+	N/A	0.450868	N/A	0.574668	NA	0.0435304
Benzoate biosynthesis III CoA-dependent, non-beta-oxidative	continuous_benzoate_biosynthesis_III_CoA.dependent._non.beta.oxidative_number_in_pair_reciprocal	Gene product involved in this pathway or function according to AraCyc annotation	AraCyc v.15; Mueller et al. 2003	Number in pair	Reciprocal	Binary	Continuous	Functional annotation	5	4.97632	5	N/A	+	N/A	0.450868	N/A	0.574668	NA	0.0435304
Benzoate biosynthesis III CoA-dependent, non-beta-oxidative	continuous_benzoate_biosynthesis_III_CoA.dependent._non.beta.oxidative_number_in_pair_squared	Gene product involved in this pathway or function according to AraCyc annotation	AraCyc v.15; Mueller et al. 2003	Number in pair	Squared	Binary	Continuous	Functional annotation	0	0.0210526	0	N/A	+	N/A	0.450868	N/A	0.574668	NA	0.0435304
Benzoate degradation II aerobic and anaerobic	continuous_benzoate_degradation_II_aerobic_and_anaerobic_number_in_pair_log	Gene product involved in this pathway or function according to AraCyc annotation	AraCyc v.15; Mueller et al. 2003	Number in pair	Log	Binary	Continuous	Functional annotation	-10	-10	-10	N/A	N/A	N/A	N/A	N/A	N/A	NA	NA
Benzoate degradation II aerobic and anaerobic	continuous_benzoate_degradation_II_aerobic_and_anaerobic_number_in_pair_noTF	Gene product involved in this pathway or function according to AraCyc annotation	AraCyc v.15; Mueller et al. 2003	Number in pair	None	Binary	Continuous	Functional annotation	0	0	0	N/A	N/A	N/A	N/A	N/A	N/A	NA	NA
Benzoate degradation II aerobic and anaerobic	continuous_benzoate_degradation_II_aerobic_and_anaerobic_number_in_pair_reciprocal	Gene product involved in this pathway or function according to AraCyc annotation	AraCyc v.15; Mueller et al. 2003	Number in pair	Reciprocal	Binary	Continuous	Functional annotation	10000000000	10000000000	10000000000	N/A	N/A	N/A	N/A	N/A	N/A	NA	NA
Benzoate degradation II aerobic and anaerobic	continuous_benzoate_degradation_II_aerobic_and_anaerobic_number_in_pair_squared	Gene product involved in this pathway or function according to AraCyc annotation	AraCyc v.15; Mueller et al. 2003	Number in pair	Squared	Binary	Continuous	Functional annotation	0	0	0	N/A	N/A	N/A	N/A	N/A	N/A	NA	NA
Benzoyl-beta-D-glucopyranose biosynthesis	continuous_benzoyl.beta.D.glucopyranose_biosynthesis_number_in_pair_log	Gene product involved in this pathway or function according to AraCyc annotation	AraCyc v.15; Mueller et al. 2003	Number in pair	Log	Binary	Continuous	Functional annotation	-10	-10	-10	N/A	N/A	N/A	N/A	N/A	N/A	NA	NA
Benzoyl-beta-D-glucopyranose biosynthesis	continuous_benzoyl.beta.D.glucopyranose_biosynthesis_number_in_pair_noTF	Gene product involved in this pathway or function according to AraCyc annotation	AraCyc v.15; Mueller et al. 2003	Number in pair	None	Binary	Continuous	Functional annotation	0	0	0	N/A	N/A	N/A	N/A	N/A	N/A	NA	NA
Benzoyl-beta-D-glucopyranose biosynthesis	continuous_benzoyl.beta.D.glucopyranose_biosynthesis_number_in_pair_reciprocal	Gene product involved in this pathway or function according to AraCyc annotation	AraCyc v.15; Mueller et al. 2003	Number in pair	Reciprocal	Binary	Continuous	Functional annotation	10000000000	10000000000	10000000000	N/A	N/A	N/A	N/A	N/A	N/A	NA	NA
Benzoyl-beta-D-glucopyranose biosynthesis	continuous_benzoyl.beta.D.glucopyranose_biosynthesis_number_in_pair_squared	Gene product involved in this pathway or function according to AraCyc annotation	AraCyc v.15; Mueller et al. 2003	Number in pair	Squared	Binary	Continuous	Functional annotation	0	0	0	N/A	N/A	N/A	N/A	N/A	N/A	NA	NA
Beta-alanine betaine biosynthesis	continuous_beta.alanine_betaine_biosynthesis_number_in_pair_log	Gene product involved in this pathway or function according to AraCyc annotation	AraCyc v.15; Mueller et al. 2003	Number in pair	Log	Binary	Continuous	Functional annotation	-10	-10	-10	N/A	N/A	N/A	N/A	N/A	N/A	NA	NA
Beta-alanine betaine biosynthesis	continuous_beta.alanine_betaine_biosynthesis_number_in_pair_noTF	Gene product involved in this pathway or function according to AraCyc annotation	AraCyc v.15; Mueller et al. 2003	Number in pair	None	Binary	Continuous	Functional annotation	0	0	0	N/A	N/A	N/A	N/A	N/A	N/A	NA	NA
Beta-alanine betaine biosynthesis	continuous_beta.alanine_betaine_biosynthesis_number_in_pair_reciprocal	Gene product involved in this pathway or function according to AraCyc annotation	AraCyc v.15; Mueller et al. 2003	Number in pair	Reciprocal	Binary	Continuous	Functional annotation	10000000000	10000000000	10000000000	N/A	N/A	N/A	N/A	N/A	N/A	NA	NA
Beta-alanine betaine biosynthesis	continuous_beta.alanine_betaine_biosynthesis_number_in_pair_squared	Gene product involved in this pathway or function according to AraCyc annotation	AraCyc v.15; Mueller et al. 2003	Number in pair	Squared	Binary	Continuous	Functional annotation	0	0	0	N/A	N/A	N/A	N/A	N/A	N/A	NA	NA
Beta-alanine biosynthesis II	continuous_beta.alanine_biosynthesis_II_number_in_pair_log	Gene product involved in this pathway or function according to AraCyc annotation	AraCyc v.15; Mueller et al. 2003	Number in pair	Log	Binary	Continuous	Functional annotation	-10	-10	-10	N/A	N/A	N/A	N/A	N/A	N/A	NA	NA
Beta-alanine biosynthesis II	continuous_beta.alanine_biosynthesis_II_number_in_pair_noTF	Gene product involved in this pathway or function according to AraCyc annotation	AraCyc v.15; Mueller et al. 2003	Number in pair	None	Binary	Continuous	Functional annotation	0	0	0	N/A	N/A	N/A	N/A	N/A	N/A	NA	NA
Beta-alanine biosynthesis II	continuous_beta.alanine_biosynthesis_II_number_in_pair_reciprocal	Gene product involved in this pathway or function according to AraCyc annotation	AraCyc v.15; Mueller et al. 2003	Number in pair	Reciprocal	Binary	Continuous	Functional annotation	10000000000	10000000000	10000000000	N/A	N/A	N/A	N/A	N/A	N/A	NA	NA
Beta-alanine biosynthesis II	continuous_beta.alanine_biosynthesis_II_number_in_pair_squared	Gene product involved in this pathway or function according to AraCyc annotation	AraCyc v.15; Mueller et al. 2003	Number in pair	Squared	Binary	Continuous	Functional annotation	0	0	0	N/A	N/A	N/A	N/A	N/A	N/A	NA	NA
Beta-carotene biosynthesis	continuous_beta.carotene_biosynthesis_number_in_pair_log	Gene product involved in this pathway or function according to AraCyc annotation	AraCyc v.15; Mueller et al. 2003	Number in pair	Log	Binary	Continuous	Functional annotation	-10	-10	-10	N/A	N/A	N/A	N/A	N/A	N/A	NA	NA
Beta-carotene biosynthesis	continuous_beta.carotene_biosynthesis_number_in_pair_noTF	Gene product involved in this pathway or function according to AraCyc annotation	AraCyc v.15; Mueller et al. 2003	Number in pair	None	Binary	Continuous	Functional annotation	0	0	0	N/A	N/A	N/A	N/A	N/A	N/A	NA	NA
Beta-carotene biosynthesis	continuous_beta.carotene_biosynthesis_number_in_pair_reciprocal	Gene product involved in this pathway or function according to AraCyc annotation	AraCyc v.15; Mueller et al. 2003	Number in pair	Reciprocal	Binary	Continuous	Functional annotation	10000000000	10000000000	10000000000	N/A	N/A	N/A	N/A	N/A	N/A	NA	NA
Beta-carotene biosynthesis	continuous_beta.carotene_biosynthesis_number_in_pair_squared	Gene product involved in this pathway or function according to AraCyc annotation	AraCyc v.15; Mueller et al. 2003	Number in pair	Squared	Binary	Continuous	Functional annotation	0	0	0	N/A	N/A	N/A	N/A	N/A	N/A	NA	NA
Beta-caryophyllene biosynthesis	continuous_beta.caryophyllene_biosynthesis_number_in_pair_log	Gene product involved in this pathway or function according to AraCyc annotation	AraCyc v.15; Mueller et al. 2003	Number in pair	Log	Binary	Continuous	Functional annotation	-10	-10	-10	N/A	N/A	N/A	N/A	N/A	N/A	NA	NA
Beta-caryophyllene biosynthesis	continuous_beta.caryophyllene_biosynthesis_number_in_pair_noTF	Gene product involved in this pathway or function according to AraCyc annotation	AraCyc v.15; Mueller et al. 2003	Number in pair	None	Binary	Continuous	Functional annotation	0	0	0	N/A	N/A	N/A	N/A	N/A	N/A	NA	NA
Beta-caryophyllene biosynthesis	continuous_beta.caryophyllene_biosynthesis_number_in_pair_reciprocal	Gene product involved in this pathway or function according to AraCyc annotation	AraCyc v.15; Mueller et al. 2003	Number in pair	Reciprocal	Binary	Continuous	Functional annotation	10000000000	10000000000	10000000000	N/A	N/A	N/A	N/A	N/A	N/A	NA	NA
Beta-caryophyllene biosynthesis	continuous_beta.caryophyllene_biosynthesis_number_in_pair_squared	Gene product involved in this pathway or function according to AraCyc annotation	AraCyc v.15; Mueller et al. 2003	Number in pair	Squared	Binary	Continuous	Functional annotation	0	0	0	N/A	N/A	N/A	N/A	N/A	N/A	NA	NA
Betulinate biosynthesis	continuous_betulinate_biosynthesis_number_in_pair_log	Gene product involved in this pathway or function according to AraCyc annotation	AraCyc v.15; Mueller et al. 2003	Number in pair	Log	Binary	Continuous	Functional annotation	-10	-10	-10	N/A	N/A	N/A	N/A	N/A	N/A	NA	NA
Betulinate biosynthesis	continuous_betulinate_biosynthesis_number_in_pair_noTF	Gene product involved in this pathway or function according to AraCyc annotation	AraCyc v.15; Mueller et al. 2003	Number in pair	None	Binary	Continuous	Functional annotation	0	0	0	N/A	N/A	N/A	N/A	N/A	N/A	NA	NA
Betulinate biosynthesis	continuous_betulinate_biosynthesis_number_in_pair_reciprocal	Gene product involved in this pathway or function according to AraCyc annotation	AraCyc v.15; Mueller et al. 2003	Number in pair	Reciprocal	Binary	Continuous	Functional annotation	10000000000	10000000000	10000000000	N/A	N/A	N/A	N/A	N/A	N/A	NA	NA
Betulinate biosynthesis	continuous_betulinate_biosynthesis_number_in_pair_squared	Gene product involved in this pathway or function according to AraCyc annotation	AraCyc v.15; Mueller et al. 2003	Number in pair	Squared	Binary	Continuous	Functional annotation	0	0	0	N/A	N/A	N/A	N/A	N/A	N/A	NA	NA
Biotin-carboxyl carrier protein assembly	continuous_biotin.carboxyl_carrier_protein_assembly_number_in_pair_log	Gene product involved in this pathway or function according to AraCyc annotation	AraCyc v.15; Mueller et al. 2003	Number in pair	Log	Binary	Continuous	Functional annotation	-10	-10	-10	N/A	N/A	N/A	N/A	N/A	N/A	NA	NA
Biotin-carboxyl carrier protein assembly	continuous_biotin.carboxyl_carrier_protein_assembly_number_in_pair_noTF	Gene product involved in this pathway or function according to AraCyc annotation	AraCyc v.15; Mueller et al. 2003	Number in pair	None	Binary	Continuous	Functional annotation	0	0	0	N/A	N/A	N/A	N/A	N/A	N/A	NA	NA
Biotin-carboxyl carrier protein assembly	continuous_biotin.carboxyl_carrier_protein_assembly_number_in_pair_reciprocal	Gene product involved in this pathway or function according to AraCyc annotation	AraCyc v.15; Mueller et al. 2003	Number in pair	Reciprocal	Binary	Continuous	Functional annotation	10000000000	10000000000	10000000000	N/A	N/A	N/A	N/A	N/A	N/A	NA	NA
Biotin-carboxyl carrier protein assembly	continuous_biotin.carboxyl_carrier_protein_assembly_number_in_pair_squared	Gene product involved in this pathway or function according to AraCyc annotation	AraCyc v.15; Mueller et al. 2003	Number in pair	Squared	Binary	Continuous	Functional annotation	0	0	0	N/A	N/A	N/A	N/A	N/A	N/A	NA	NA
Biotin biosynthesis from 8-amino-7-oxononanoate I	continuous_biotin_biosynthesis_from_8.amino.7.oxononanoate_I_number_in_pair_log	Gene product involved in this pathway or function according to AraCyc annotation	AraCyc v.15; Mueller et al. 2003	Number in pair	Log	Binary	Continuous	Functional annotation	-10	-10	-10	N/A	N/A	N/A	N/A	N/A	N/A	NA	NA
Biotin biosynthesis from 8-amino-7-oxononanoate I	continuous_biotin_biosynthesis_from_8.amino.7.oxononanoate_I_number_in_pair_noTF	Gene product involved in this pathway or function according to AraCyc annotation	AraCyc v.15; Mueller et al. 2003	Number in pair	None	Binary	Continuous	Functional annotation	0	0	0	N/A	N/A	N/A	N/A	N/A	N/A	NA	NA
Biotin biosynthesis from 8-amino-7-oxononanoate I	continuous_biotin_biosynthesis_from_8.amino.7.oxononanoate_I_number_in_pair_reciprocal	Gene product involved in this pathway or function according to AraCyc annotation	AraCyc v.15; Mueller et al. 2003	Number in pair	Reciprocal	Binary	Continuous	Functional annotation	10000000000	10000000000	10000000000	N/A	N/A	N/A	N/A	N/A	N/A	NA	NA
Biotin biosynthesis from 8-amino-7-oxononanoate I	continuous_biotin_biosynthesis_from_8.amino.7.oxononanoate_I_number_in_pair_squared	Gene product involved in this pathway or function according to AraCyc annotation	AraCyc v.15; Mueller et al. 2003	Number in pair	Squared	Binary	Continuous	Functional annotation	0	0	0	N/A	N/A	N/A	N/A	N/A	N/A	NA	NA
Brassinosteroid biosynthesis I	continuous_brassinosteroid_biosynthesis_I_number_in_pair_log	Gene product involved in this pathway or function according to AraCyc annotation	AraCyc v.15; Mueller et al. 2003	Number in pair	Log	Binary	Continuous	Functional annotation	-1	-1	-0.979082	-	-	0.338828	0.0633329	0.559354	0.232484	0.0753815	0.107205
Brassinosteroid biosynthesis I	continuous_brassinosteroid_biosynthesis_I_number_in_pair_noTF	Gene product involved in this pathway or function according to AraCyc annotation	AraCyc v.15; Mueller et al. 2003	Number in pair	None	Binary	Continuous	Functional annotation	0	0	0.0272727	+	+	0.338828	0.0633329	0.559354	0.232484	0.0753815	0.107205
Brassinosteroid biosynthesis I	continuous_brassinosteroid_biosynthesis_I_number_in_pair_reciprocal	Gene product involved in this pathway or function according to AraCyc annotation	AraCyc v.15; Mueller et al. 2003	Number in pair	Reciprocal	Binary	Continuous	Functional annotation	10	10	9.83182	+	+	0.338828	0.0633329	0.559354	0.232484	0.0753815	0.107205
Brassinosteroid biosynthesis I	continuous_brassinosteroid_biosynthesis_I_number_in_pair_squared	Gene product involved in this pathway or function according to AraCyc annotation	AraCyc v.15; Mueller et al. 2003	Number in pair	Squared	Binary	Continuous	Functional annotation	0	0	0.0454545	+	+	0.338828	0.0633329	0.559354	0.232484	0.0753815	0.107205
Brassinosteroid biosynthesis II	continuous_brassinosteroid_biosynthesis_II_number_in_pair_log	Gene product involved in this pathway or function according to AraCyc annotation	AraCyc v.15; Mueller et al. 2003	Number in pair	Log	Binary	Continuous	Functional annotation	-1	-1	-0.990909	-	-	0.504416	0.191097	0.66965	0.411553	0.0526109	0.0754793
Brassinosteroid biosynthesis II	continuous_brassinosteroid_biosynthesis_II_number_in_pair_noTF	Gene product involved in this pathway or function according to AraCyc annotation	AraCyc v.15; Mueller et al. 2003	Number in pair	None	Binary	Continuous	Functional annotation	0	0	0.00909091	+	+	0.504416	0.191097	0.66965	0.411553	0.0526109	0.0754793
Brassinosteroid biosynthesis II	continuous_brassinosteroid_biosynthesis_II_number_in_pair_reciprocal	Gene product involved in this pathway or function according to AraCyc annotation	AraCyc v.15; Mueller et al. 2003	Number in pair	Reciprocal	Binary	Continuous	Functional annotation	10	10	9.91818	+	+	0.504416	0.191097	0.66965	0.411553	0.0526109	0.0754793
Brassinosteroid biosynthesis II	continuous_brassinosteroid_biosynthesis_II_number_in_pair_squared	Gene product involved in this pathway or function according to AraCyc annotation	AraCyc v.15; Mueller et al. 2003	Number in pair	Squared	Binary	Continuous	Functional annotation	0	0	0.00909091	+	+	0.504416	0.191097	0.66965	0.411553	0.0526109	0.0754793
Brassinosteroid biosynthesis III	continuous_brassinosteroid_biosynthesis_III_number_in_pair_log	Gene product involved in this pathway or function according to AraCyc annotation	AraCyc v.15; Mueller et al. 2003	Number in pair	Log	Binary	Continuous	Functional annotation	-10	-10	-10	N/A	N/A	N/A	N/A	N/A	N/A	NA	NA
Brassinosteroid biosynthesis III	continuous_brassinosteroid_biosynthesis_III_number_in_pair_noTF	Gene product involved in this pathway or function according to AraCyc annotation	AraCyc v.15; Mueller et al. 2003	Number in pair	None	Binary	Continuous	Functional annotation	0	0	0	N/A	N/A	N/A	N/A	N/A	N/A	NA	NA
Brassinosteroid biosynthesis III	continuous_brassinosteroid_biosynthesis_III_number_in_pair_reciprocal	Gene product involved in this pathway or function according to AraCyc annotation	AraCyc v.15; Mueller et al. 2003	Number in pair	Reciprocal	Binary	Continuous	Functional annotation	10000000000	10000000000	10000000000	N/A	N/A	N/A	N/A	N/A	N/A	NA	NA
Brassinosteroid biosynthesis III	continuous_brassinosteroid_biosynthesis_III_number_in_pair_squared	Gene product involved in this pathway or function according to AraCyc annotation	AraCyc v.15; Mueller et al. 2003	Number in pair	Squared	Binary	Continuous	Functional annotation	0	0	0	N/A	N/A	N/A	N/A	N/A	N/A	NA	NA
Brassinosteroids inactivation	continuous_brassinosteroids_inactivation_number_in_pair_log	Gene product involved in this pathway or function according to AraCyc annotation	AraCyc v.15; Mueller et al. 2003	Number in pair	Log	Binary	Continuous	Functional annotation	-1	-1	-0.990909	-	-	0.504416	0.191097	0.66965	0.411553	0.0526109	0.0754793
Brassinosteroids inactivation	continuous_brassinosteroids_inactivation_number_in_pair_noTF	Gene product involved in this pathway or function according to AraCyc annotation	AraCyc v.15; Mueller et al. 2003	Number in pair	None	Binary	Continuous	Functional annotation	0	0	0.00909091	+	+	0.504416	0.191097	0.66965	0.411553	0.0526109	0.0754793
Brassinosteroids inactivation	continuous_brassinosteroids_inactivation_number_in_pair_reciprocal	Gene product involved in this pathway or function according to AraCyc annotation	AraCyc v.15; Mueller et al. 2003	Number in pair	Reciprocal	Binary	Continuous	Functional annotation	10	10	9.91818	+	+	0.504416	0.191097	0.66965	0.411553	0.0526109	0.0754793
Brassinosteroids inactivation	continuous_brassinosteroids_inactivation_number_in_pair_squared	Gene product involved in this pathway or function according to AraCyc annotation	AraCyc v.15; Mueller et al. 2003	Number in pair	Squared	Binary	Continuous	Functional annotation	0	0	0.00909091	+	+	0.504416	0.191097	0.66965	0.411553	0.0526109	0.0754793
CA1P biosynthesis	continuous_CA1P_biosynthesis_number_in_pair_log	Gene product involved in this pathway or function according to AraCyc annotation	AraCyc v.15; Mueller et al. 2003	Number in pair	Log	Binary	Continuous	Functional annotation	-10	-10	-10	N/A	N/A	N/A	N/A	N/A	N/A	NA	NA
CA1P biosynthesis	continuous_CA1P_biosynthesis_number_in_pair_noTF	Gene product involved in this pathway or function according to AraCyc annotation	AraCyc v.15; Mueller et al. 2003	Number in pair	None	Binary	Continuous	Functional annotation	0	0	0	N/A	N/A	N/A	N/A	N/A	N/A	NA	NA
CA1P biosynthesis	continuous_CA1P_biosynthesis_number_in_pair_reciprocal	Gene product involved in this pathway or function according to AraCyc annotation	AraCyc v.15; Mueller et al. 2003	Number in pair	Reciprocal	Binary	Continuous	Functional annotation	10000000000	10000000000	10000000000	N/A	N/A	N/A	N/A	N/A	N/A	NA	NA
CA1P biosynthesis	continuous_CA1P_biosynthesis_number_in_pair_squared	Gene product involved in this pathway or function according to AraCyc annotation	AraCyc v.15; Mueller et al. 2003	Number in pair	Squared	Binary	Continuous	Functional annotation	0	0	0	N/A	N/A	N/A	N/A	N/A	N/A	NA	NA
Cadmium transport I	continuous_cadmium_transport_I_number_in_pair_log	Gene product involved in this pathway or function according to AraCyc annotation	AraCyc v.15; Mueller et al. 2003	Number in pair	Log	Binary	Continuous	Functional annotation	-0.679362	-0.693707	-0.69897	-	-	0.145593	0.450868	0.305779	0.574668	0.114692	0.0435304
Cadmium transport I	continuous_cadmium_transport_I_number_in_pair_noTF	Gene product involved in this pathway or function according to AraCyc annotation	AraCyc v.15; Mueller et al. 2003	Number in pair	None	Binary	Continuous	Functional annotation	0.0392157	0.0105263	0	+	+	0.145593	0.450868	0.305779	0.574668	0.114692	0.0435304
Cadmium transport I	continuous_cadmium_transport_I_number_in_pair_reciprocal	Gene product involved in this pathway or function according to AraCyc annotation	AraCyc v.15; Mueller et al. 2003	Number in pair	Reciprocal	Binary	Continuous	Functional annotation	4.91176	4.97632	5	+	+	0.145593	0.450868	0.305779	0.574668	0.114692	0.0435304
Cadmium transport I	continuous_cadmium_transport_I_number_in_pair_squared	Gene product involved in this pathway or function according to AraCyc annotation	AraCyc v.15; Mueller et al. 2003	Number in pair	Squared	Binary	Continuous	Functional annotation	0.0784314	0.0210526	0	+	+	0.145593	0.450868	0.305779	0.574668	0.114692	0.0435304
Caffeoylglucarate biosynthesis	continuous_caffeoylglucarate_biosynthesis_number_in_pair_log	Gene product involved in this pathway or function according to AraCyc annotation	AraCyc v.15; Mueller et al. 2003	Number in pair	Log	Binary	Continuous	Functional annotation	-10	-10	-10	N/A	N/A	N/A	N/A	N/A	N/A	NA	NA
Caffeoylglucarate biosynthesis	continuous_caffeoylglucarate_biosynthesis_number_in_pair_noTF	Gene product involved in this pathway or function according to AraCyc annotation	AraCyc v.15; Mueller et al. 2003	Number in pair	None	Binary	Continuous	Functional annotation	0	0	0	N/A	N/A	N/A	N/A	N/A	N/A	NA	NA
Caffeoylglucarate biosynthesis	continuous_caffeoylglucarate_biosynthesis_number_in_pair_reciprocal	Gene product involved in this pathway or function according to AraCyc annotation	AraCyc v.15; Mueller et al. 2003	Number in pair	Reciprocal	Binary	Continuous	Functional annotation	10000000000	10000000000	10000000000	N/A	N/A	N/A	N/A	N/A	N/A	NA	NA
Caffeoylglucarate biosynthesis	continuous_caffeoylglucarate_biosynthesis_number_in_pair_squared	Gene product involved in this pathway or function according to AraCyc annotation	AraCyc v.15; Mueller et al. 2003	Number in pair	Squared	Binary	Continuous	Functional annotation	0	0	0	N/A	N/A	N/A	N/A	N/A	N/A	NA	NA
Callose biosynthesis	continuous_callose_biosynthesis_number_in_pair_log	Gene product involved in this pathway or function according to AraCyc annotation	AraCyc v.15; Mueller et al. 2003	Number in pair	Log	Binary	Continuous	Functional annotation	-10	-10	-10	N/A	N/A	N/A	N/A	N/A	N/A	NA	NA
Callose biosynthesis	continuous_callose_biosynthesis_number_in_pair_noTF	Gene product involved in this pathway or function according to AraCyc annotation	AraCyc v.15; Mueller et al. 2003	Number in pair	None	Binary	Continuous	Functional annotation	0	0	0	N/A	N/A	N/A	N/A	N/A	N/A	NA	NA
Callose biosynthesis	continuous_callose_biosynthesis_number_in_pair_reciprocal	Gene product involved in this pathway or function according to AraCyc annotation	AraCyc v.15; Mueller et al. 2003	Number in pair	Reciprocal	Binary	Continuous	Functional annotation	10000000000	10000000000	10000000000	N/A	N/A	N/A	N/A	N/A	N/A	NA	NA
Callose biosynthesis	continuous_callose_biosynthesis_number_in_pair_squared	Gene product involved in this pathway or function according to AraCyc annotation	AraCyc v.15; Mueller et al. 2003	Number in pair	Squared	Binary	Continuous	Functional annotation	0	0	0	N/A	N/A	N/A	N/A	N/A	N/A	NA	NA
Calvin-Benson-Bassham cycle	continuous_Calvin.Benson.Bassham_cycle_number_in_pair_log	Gene product involved in this pathway or function according to AraCyc annotation	AraCyc v.15; Mueller et al. 2003	Number in pair	Log	Binary	Continuous	Functional annotation	-10	-10	-10	N/A	N/A	N/A	N/A	N/A	N/A	NA	NA
Calvin-Benson-Bassham cycle	continuous_Calvin.Benson.Bassham_cycle_number_in_pair_noTF	Gene product involved in this pathway or function according to AraCyc annotation	AraCyc v.15; Mueller et al. 2003	Number in pair	None	Binary	Continuous	Functional annotation	0	0	0	N/A	N/A	N/A	N/A	N/A	N/A	NA	NA
Calvin-Benson-Bassham cycle	continuous_Calvin.Benson.Bassham_cycle_number_in_pair_reciprocal	Gene product involved in this pathway or function according to AraCyc annotation	AraCyc v.15; Mueller et al. 2003	Number in pair	Reciprocal	Binary	Continuous	Functional annotation	10000000000	10000000000	10000000000	N/A	N/A	N/A	N/A	N/A	N/A	NA	NA
Calvin-Benson-Bassham cycle	continuous_Calvin.Benson.Bassham_cycle_number_in_pair_squared	Gene product involved in this pathway or function according to AraCyc annotation	AraCyc v.15; Mueller et al. 2003	Number in pair	Squared	Binary	Continuous	Functional annotation	0	0	0	N/A	N/A	N/A	N/A	N/A	N/A	NA	NA
Camalexin biosynthesis	continuous_camalexin_biosynthesis_number_in_pair_log	Gene product involved in this pathway or function according to AraCyc annotation	AraCyc v.15; Mueller et al. 2003	Number in pair	Log	Binary	Continuous	Functional annotation	-0.69897	-0.693707	-0.69897	N/A	-	N/A	0.450868	N/A	0.574668	NA	0.0435304
Camalexin biosynthesis	continuous_camalexin_biosynthesis_number_in_pair_noTF	Gene product involved in this pathway or function according to AraCyc annotation	AraCyc v.15; Mueller et al. 2003	Number in pair	None	Binary	Continuous	Functional annotation	0	0.0105263	0	N/A	+	N/A	0.450868	N/A	0.574668	NA	0.0435304
Camalexin biosynthesis	continuous_camalexin_biosynthesis_number_in_pair_reciprocal	Gene product involved in this pathway or function according to AraCyc annotation	AraCyc v.15; Mueller et al. 2003	Number in pair	Reciprocal	Binary	Continuous	Functional annotation	5	4.97632	5	N/A	+	N/A	0.450868	N/A	0.574668	NA	0.0435304
Camalexin biosynthesis	continuous_camalexin_biosynthesis_number_in_pair_squared	Gene product involved in this pathway or function according to AraCyc annotation	AraCyc v.15; Mueller et al. 2003	Number in pair	Squared	Binary	Continuous	Functional annotation	0	0.0210526	0	N/A	+	N/A	0.450868	N/A	0.574668	NA	0.0435304
Cardiolipin and phosphatidylethanolamine biosynthesis xanthomonas	continuous_cardiolipin_and_phosphatidylethanolamine_biosynthesis_Xanthomonas_number_in_pair_log	Gene product involved in this pathway or function according to AraCyc annotation	AraCyc v.15; Mueller et al. 2003	Number in pair	Log	Binary	Continuous	Functional annotation	-10	-10	-10	N/A	N/A	N/A	N/A	N/A	N/A	NA	NA
Cardiolipin and phosphatidylethanolamine biosynthesis xanthomonas	continuous_cardiolipin_and_phosphatidylethanolamine_biosynthesis_Xanthomonas_number_in_pair_noTF	Gene product involved in this pathway or function according to AraCyc annotation	AraCyc v.15; Mueller et al. 2003	Number in pair	None	Binary	Continuous	Functional annotation	0	0	0	N/A	N/A	N/A	N/A	N/A	N/A	NA	NA
Cardiolipin and phosphatidylethanolamine biosynthesis xanthomonas	continuous_cardiolipin_and_phosphatidylethanolamine_biosynthesis_Xanthomonas_number_in_pair_reciprocal	Gene product involved in this pathway or function according to AraCyc annotation	AraCyc v.15; Mueller et al. 2003	Number in pair	Reciprocal	Binary	Continuous	Functional annotation	10000000000	10000000000	10000000000	N/A	N/A	N/A	N/A	N/A	N/A	NA	NA
Cardiolipin and phosphatidylethanolamine biosynthesis xanthomonas	continuous_cardiolipin_and_phosphatidylethanolamine_biosynthesis_Xanthomonas_number_in_pair_squared	Gene product involved in this pathway or function according to AraCyc annotation	AraCyc v.15; Mueller et al. 2003	Number in pair	Squared	Binary	Continuous	Functional annotation	0	0	0	N/A	N/A	N/A	N/A	N/A	N/A	NA	NA
Cardiolipin biosynthesis II	continuous_cardiolipin_biosynthesis_II_number_in_pair_log	Gene product involved in this pathway or function according to AraCyc annotation	AraCyc v.15; Mueller et al. 2003	Number in pair	Log	Binary	Continuous	Functional annotation	-10	-10	-10	N/A	N/A	N/A	N/A	N/A	N/A	NA	NA
Cardiolipin biosynthesis II	continuous_cardiolipin_biosynthesis_II_number_in_pair_noTF	Gene product involved in this pathway or function according to AraCyc annotation	AraCyc v.15; Mueller et al. 2003	Number in pair	None	Binary	Continuous	Functional annotation	0	0	0	N/A	N/A	N/A	N/A	N/A	N/A	NA	NA
Cardiolipin biosynthesis II	continuous_cardiolipin_biosynthesis_II_number_in_pair_reciprocal	Gene product involved in this pathway or function according to AraCyc annotation	AraCyc v.15; Mueller et al. 2003	Number in pair	Reciprocal	Binary	Continuous	Functional annotation	10000000000	10000000000	10000000000	N/A	N/A	N/A	N/A	N/A	N/A	NA	NA
Cardiolipin biosynthesis II	continuous_cardiolipin_biosynthesis_II_number_in_pair_squared	Gene product involved in this pathway or function according to AraCyc annotation	AraCyc v.15; Mueller et al. 2003	Number in pair	Squared	Binary	Continuous	Functional annotation	0	0	0	N/A	N/A	N/A	N/A	N/A	N/A	NA	NA
Carotenoid cleavage	continuous_carotenoid_cleavage_number_in_pair_log	Gene product involved in this pathway or function according to AraCyc annotation	AraCyc v.15; Mueller et al. 2003	Number in pair	Log	Binary	Continuous	Functional annotation	-10	-10	-10	N/A	N/A	N/A	N/A	N/A	N/A	NA	NA
Carotenoid cleavage	continuous_carotenoid_cleavage_number_in_pair_noTF	Gene product involved in this pathway or function according to AraCyc annotation	AraCyc v.15; Mueller et al. 2003	Number in pair	None	Binary	Continuous	Functional annotation	0	0	0	N/A	N/A	N/A	N/A	N/A	N/A	NA	NA
Carotenoid cleavage	continuous_carotenoid_cleavage_number_in_pair_reciprocal	Gene product involved in this pathway or function according to AraCyc annotation	AraCyc v.15; Mueller et al. 2003	Number in pair	Reciprocal	Binary	Continuous	Functional annotation	10000000000	10000000000	10000000000	N/A	N/A	N/A	N/A	N/A	N/A	NA	NA
Carotenoid cleavage	continuous_carotenoid_cleavage_number_in_pair_squared	Gene product involved in this pathway or function according to AraCyc annotation	AraCyc v.15; Mueller et al. 2003	Number in pair	Squared	Binary	Continuous	Functional annotation	0	0	0	N/A	N/A	N/A	N/A	N/A	N/A	NA	NA
Casbene biosynthesis	continuous_casbene_biosynthesis_number_in_pair_log	Gene product involved in this pathway or function according to AraCyc annotation	AraCyc v.15; Mueller et al. 2003	Number in pair	Log	Binary	Continuous	Functional annotation	-10	-10	-10	N/A	N/A	N/A	N/A	N/A	N/A	NA	NA
Casbene biosynthesis	continuous_casbene_biosynthesis_number_in_pair_noTF	Gene product involved in this pathway or function according to AraCyc annotation	AraCyc v.15; Mueller et al. 2003	Number in pair	None	Binary	Continuous	Functional annotation	0	0	0	N/A	N/A	N/A	N/A	N/A	N/A	NA	NA
Casbene biosynthesis	continuous_casbene_biosynthesis_number_in_pair_reciprocal	Gene product involved in this pathway or function according to AraCyc annotation	AraCyc v.15; Mueller et al. 2003	Number in pair	Reciprocal	Binary	Continuous	Functional annotation	10000000000	10000000000	10000000000	N/A	N/A	N/A	N/A	N/A	N/A	NA	NA
Casbene biosynthesis	continuous_casbene_biosynthesis_number_in_pair_squared	Gene product involved in this pathway or function according to AraCyc annotation	AraCyc v.15; Mueller et al. 2003	Number in pair	Squared	Binary	Continuous	Functional annotation	0	0	0	N/A	N/A	N/A	N/A	N/A	N/A	NA	NA
CDP-diacylglycerol biosynthesis I	continuous_CDP.diacylglycerol_biosynthesis_I_number_in_pair_log	Gene product involved in this pathway or function according to AraCyc annotation	AraCyc v.15; Mueller et al. 2003	Number in pair	Log	Binary	Continuous	Functional annotation	-1	-0.994737	-1	N/A	-	N/A	0.450868	N/A	0.574668	NA	0.0435304
CDP-diacylglycerol biosynthesis I	continuous_CDP.diacylglycerol_biosynthesis_I_number_in_pair_noTF	Gene product involved in this pathway or function according to AraCyc annotation	AraCyc v.15; Mueller et al. 2003	Number in pair	None	Binary	Continuous	Functional annotation	0	0.00526316	0	N/A	+	N/A	0.450868	N/A	0.574668	NA	0.0435304
CDP-diacylglycerol biosynthesis I	continuous_CDP.diacylglycerol_biosynthesis_I_number_in_pair_reciprocal	Gene product involved in this pathway or function according to AraCyc annotation	AraCyc v.15; Mueller et al. 2003	Number in pair	Reciprocal	Binary	Continuous	Functional annotation	10	9.95263	10	N/A	+	N/A	0.450868	N/A	0.574668	NA	0.0435304
CDP-diacylglycerol biosynthesis I	continuous_CDP.diacylglycerol_biosynthesis_I_number_in_pair_squared	Gene product involved in this pathway or function according to AraCyc annotation	AraCyc v.15; Mueller et al. 2003	Number in pair	Squared	Binary	Continuous	Functional annotation	0	0.00526316	0	N/A	+	N/A	0.450868	N/A	0.574668	NA	0.0435304
CDP-diacylglycerol biosynthesis II	continuous_CDP.diacylglycerol_biosynthesis_II_number_in_pair_log	Gene product involved in this pathway or function according to AraCyc annotation	AraCyc v.15; Mueller et al. 2003	Number in pair	Log	Binary	Continuous	Functional annotation	-0.679362	-0.693707	-0.69897	-	-	0.145593	0.450868	0.305779	0.574668	0.114692	0.0435304
CDP-diacylglycerol biosynthesis II	continuous_CDP.diacylglycerol_biosynthesis_II_number_in_pair_noTF	Gene product involved in this pathway or function according to AraCyc annotation	AraCyc v.15; Mueller et al. 2003	Number in pair	None	Binary	Continuous	Functional annotation	0.0392157	0.0105263	0	+	+	0.145593	0.450868	0.305779	0.574668	0.114692	0.0435304
CDP-diacylglycerol biosynthesis II	continuous_CDP.diacylglycerol_biosynthesis_II_number_in_pair_reciprocal	Gene product involved in this pathway or function according to AraCyc annotation	AraCyc v.15; Mueller et al. 2003	Number in pair	Reciprocal	Binary	Continuous	Functional annotation	4.91176	4.97632	5	+	+	0.145593	0.450868	0.305779	0.574668	0.114692	0.0435304
CDP-diacylglycerol biosynthesis II	continuous_CDP.diacylglycerol_biosynthesis_II_number_in_pair_squared	Gene product involved in this pathway or function according to AraCyc annotation	AraCyc v.15; Mueller et al. 2003	Number in pair	Squared	Binary	Continuous	Functional annotation	0.0784314	0.0210526	0	+	+	0.145593	0.450868	0.305779	0.574668	0.114692	0.0435304
CDP-diacylglycerol biosynthesis IV	continuous_CDP.diacylglycerol_biosynthesis_IV_number_in_pair_log	Gene product involved in this pathway or function according to AraCyc annotation	AraCyc v.15; Mueller et al. 2003	Number in pair	Log	Binary	Continuous	Functional annotation	-0.679362	-0.693707	-0.69897	-	-	0.145593	0.450868	0.305779	0.574668	0.114692	0.0435304
CDP-diacylglycerol biosynthesis IV	continuous_CDP.diacylglycerol_biosynthesis_IV_number_in_pair_noTF	Gene product involved in this pathway or function according to AraCyc annotation	AraCyc v.15; Mueller et al. 2003	Number in pair	None	Binary	Continuous	Functional annotation	0.0392157	0.0105263	0	+	+	0.145593	0.450868	0.305779	0.574668	0.114692	0.0435304
CDP-diacylglycerol biosynthesis IV	continuous_CDP.diacylglycerol_biosynthesis_IV_number_in_pair_reciprocal	Gene product involved in this pathway or function according to AraCyc annotation	AraCyc v.15; Mueller et al. 2003	Number in pair	Reciprocal	Binary	Continuous	Functional annotation	4.91176	4.97632	5	+	+	0.145593	0.450868	0.305779	0.574668	0.114692	0.0435304
CDP-diacylglycerol biosynthesis IV	continuous_CDP.diacylglycerol_biosynthesis_IV_number_in_pair_squared	Gene product involved in this pathway or function according to AraCyc annotation	AraCyc v.15; Mueller et al. 2003	Number in pair	Squared	Binary	Continuous	Functional annotation	0.0784314	0.0210526	0	+	+	0.145593	0.450868	0.305779	0.574668	0.114692	0.0435304
Cellulose biosynthesis	continuous_cellulose_biosynthesis_number_in_pair_log	Gene product involved in this pathway or function according to AraCyc annotation	AraCyc v.15; Mueller et al. 2003	Number in pair	Log	Binary	Continuous	Functional annotation	-1	-0.994737	-0.990909	-	-	0.504416	0.69872	0.66965	0.775333	0.0526109	0.0223463
Cellulose biosynthesis	continuous_cellulose_biosynthesis_number_in_pair_noTF	Gene product involved in this pathway or function according to AraCyc annotation	AraCyc v.15; Mueller et al. 2003	Number in pair	None	Binary	Continuous	Functional annotation	0	0.00526316	0.00909091	+	+	0.504416	0.69872	0.66965	0.775333	0.0526109	0.0223463
Cellulose biosynthesis	continuous_cellulose_biosynthesis_number_in_pair_reciprocal	Gene product involved in this pathway or function according to AraCyc annotation	AraCyc v.15; Mueller et al. 2003	Number in pair	Reciprocal	Binary	Continuous	Functional annotation	10	9.95263	9.91818	+	+	0.504416	0.69872	0.66965	0.775333	0.0526109	0.0223463
Cellulose biosynthesis	continuous_cellulose_biosynthesis_number_in_pair_squared	Gene product involved in this pathway or function according to AraCyc annotation	AraCyc v.15; Mueller et al. 2003	Number in pair	Squared	Binary	Continuous	Functional annotation	0	0.00526316	0.00909091	+	+	0.504416	0.69872	0.66965	0.775333	0.0526109	0.0223463
Ceramide degradation	continuous_ceramide_degradation_number_in_pair_log	Gene product involved in this pathway or function according to AraCyc annotation	AraCyc v.15; Mueller et al. 2003	Number in pair	Log	Binary	Continuous	Functional annotation	-10	-10	-10	N/A	N/A	N/A	N/A	N/A	N/A	NA	NA
Ceramide degradation	continuous_ceramide_degradation_number_in_pair_noTF	Gene product involved in this pathway or function according to AraCyc annotation	AraCyc v.15; Mueller et al. 2003	Number in pair	None	Binary	Continuous	Functional annotation	0	0	0	N/A	N/A	N/A	N/A	N/A	N/A	NA	NA
Ceramide degradation	continuous_ceramide_degradation_number_in_pair_reciprocal	Gene product involved in this pathway or function according to AraCyc annotation	AraCyc v.15; Mueller et al. 2003	Number in pair	Reciprocal	Binary	Continuous	Functional annotation	10000000000	10000000000	10000000000	N/A	N/A	N/A	N/A	N/A	N/A	NA	NA
Ceramide degradation	continuous_ceramide_degradation_number_in_pair_squared	Gene product involved in this pathway or function according to AraCyc annotation	AraCyc v.15; Mueller et al. 2003	Number in pair	Squared	Binary	Continuous	Functional annotation	0	0	0	N/A	N/A	N/A	N/A	N/A	N/A	NA	NA
Chitin degradation II	continuous_chitin_degradation_II_number_in_pair_log	Gene product involved in this pathway or function according to AraCyc annotation	AraCyc v.15; Mueller et al. 2003	Number in pair	Log	Binary	Continuous	Functional annotation	-10	-10	-10	N/A	N/A	N/A	N/A	N/A	N/A	NA	NA
Chitin degradation II	continuous_chitin_degradation_II_number_in_pair_noTF	Gene product involved in this pathway or function according to AraCyc annotation	AraCyc v.15; Mueller et al. 2003	Number in pair	None	Binary	Continuous	Functional annotation	0	0	0	N/A	N/A	N/A	N/A	N/A	N/A	NA	NA
Chitin degradation II	continuous_chitin_degradation_II_number_in_pair_reciprocal	Gene product involved in this pathway or function according to AraCyc annotation	AraCyc v.15; Mueller et al. 2003	Number in pair	Reciprocal	Binary	Continuous	Functional annotation	10000000000	10000000000	10000000000	N/A	N/A	N/A	N/A	N/A	N/A	NA	NA
Chitin degradation II	continuous_chitin_degradation_II_number_in_pair_squared	Gene product involved in this pathway or function according to AraCyc annotation	AraCyc v.15; Mueller et al. 2003	Number in pair	Squared	Binary	Continuous	Functional annotation	0	0	0	N/A	N/A	N/A	N/A	N/A	N/A	NA	NA
Chlorogenic acid biosynthesis I	continuous_chlorogenic_acid_biosynthesis_I_number_in_pair_log	Gene product involved in this pathway or function according to AraCyc annotation	AraCyc v.15; Mueller et al. 2003	Number in pair	Log	Binary	Continuous	Functional annotation	-0.69897	-0.693707	-0.69897	N/A	-	N/A	0.450868	N/A	0.574668	NA	0.0435304
Chlorogenic acid biosynthesis I	continuous_chlorogenic_acid_biosynthesis_I_number_in_pair_noTF	Gene product involved in this pathway or function according to AraCyc annotation	AraCyc v.15; Mueller et al. 2003	Number in pair	None	Binary	Continuous	Functional annotation	0	0.0105263	0	N/A	+	N/A	0.450868	N/A	0.574668	NA	0.0435304
Chlorogenic acid biosynthesis I	continuous_chlorogenic_acid_biosynthesis_I_number_in_pair_reciprocal	Gene product involved in this pathway or function according to AraCyc annotation	AraCyc v.15; Mueller et al. 2003	Number in pair	Reciprocal	Binary	Continuous	Functional annotation	5	4.97632	5	N/A	+	N/A	0.450868	N/A	0.574668	NA	0.0435304
Chlorogenic acid biosynthesis I	continuous_chlorogenic_acid_biosynthesis_I_number_in_pair_squared	Gene product involved in this pathway or function according to AraCyc annotation	AraCyc v.15; Mueller et al. 2003	Number in pair	Squared	Binary	Continuous	Functional annotation	0	0.0210526	0	N/A	+	N/A	0.450868	N/A	0.574668	NA	0.0435304
Chlorogenic acid biosynthesis II	continuous_chlorogenic_acid_biosynthesis_II_number_in_pair_log	Gene product involved in this pathway or function according to AraCyc annotation	AraCyc v.15; Mueller et al. 2003	Number in pair	Log	Binary	Continuous	Functional annotation	-10	-10	-10	N/A	N/A	N/A	N/A	N/A	N/A	NA	NA
Chlorogenic acid biosynthesis II	continuous_chlorogenic_acid_biosynthesis_II_number_in_pair_noTF	Gene product involved in this pathway or function according to AraCyc annotation	AraCyc v.15; Mueller et al. 2003	Number in pair	None	Binary	Continuous	Functional annotation	0	0	0	N/A	N/A	N/A	N/A	N/A	N/A	NA	NA
Chlorogenic acid biosynthesis II	continuous_chlorogenic_acid_biosynthesis_II_number_in_pair_reciprocal	Gene product involved in this pathway or function according to AraCyc annotation	AraCyc v.15; Mueller et al. 2003	Number in pair	Reciprocal	Binary	Continuous	Functional annotation	10000000000	10000000000	10000000000	N/A	N/A	N/A	N/A	N/A	N/A	NA	NA
Chlorogenic acid biosynthesis II	continuous_chlorogenic_acid_biosynthesis_II_number_in_pair_squared	Gene product involved in this pathway or function according to AraCyc annotation	AraCyc v.15; Mueller et al. 2003	Number in pair	Squared	Binary	Continuous	Functional annotation	0	0	0	N/A	N/A	N/A	N/A	N/A	N/A	NA	NA
Chlorophyll a biosynthesis I	continuous_chlorophyll_a_biosynthesis_I_number_in_pair_log	Gene product involved in this pathway or function according to AraCyc annotation	AraCyc v.15; Mueller et al. 2003	Number in pair	Log	Binary	Continuous	Functional annotation	-10	-10	-10	N/A	N/A	N/A	N/A	N/A	N/A	NA	NA
Chlorophyll a biosynthesis I	continuous_chlorophyll_a_biosynthesis_I_number_in_pair_noTF	Gene product involved in this pathway or function according to AraCyc annotation	AraCyc v.15; Mueller et al. 2003	Number in pair	None	Binary	Continuous	Functional annotation	0	0	0	N/A	N/A	N/A	N/A	N/A	N/A	NA	NA
Chlorophyll a biosynthesis I	continuous_chlorophyll_a_biosynthesis_I_number_in_pair_reciprocal	Gene product involved in this pathway or function according to AraCyc annotation	AraCyc v.15; Mueller et al. 2003	Number in pair	Reciprocal	Binary	Continuous	Functional annotation	10000000000	10000000000	10000000000	N/A	N/A	N/A	N/A	N/A	N/A	NA	NA
Chlorophyll a biosynthesis I	continuous_chlorophyll_a_biosynthesis_I_number_in_pair_squared	Gene product involved in this pathway or function according to AraCyc annotation	AraCyc v.15; Mueller et al. 2003	Number in pair	Squared	Binary	Continuous	Functional annotation	0	0	0	N/A	N/A	N/A	N/A	N/A	N/A	NA	NA
Chlorophyll a biosynthesis II	continuous_chlorophyll_a_biosynthesis_II_number_in_pair_log	Gene product involved in this pathway or function according to AraCyc annotation	AraCyc v.15; Mueller et al. 2003	Number in pair	Log	Binary	Continuous	Functional annotation	-10	-10	-10	N/A	N/A	N/A	N/A	N/A	N/A	NA	NA
Chlorophyll a biosynthesis II	continuous_chlorophyll_a_biosynthesis_II_number_in_pair_noTF	Gene product involved in this pathway or function according to AraCyc annotation	AraCyc v.15; Mueller et al. 2003	Number in pair	None	Binary	Continuous	Functional annotation	0	0	0	N/A	N/A	N/A	N/A	N/A	N/A	NA	NA
Chlorophyll a biosynthesis II	continuous_chlorophyll_a_biosynthesis_II_number_in_pair_reciprocal	Gene product involved in this pathway or function according to AraCyc annotation	AraCyc v.15; Mueller et al. 2003	Number in pair	Reciprocal	Binary	Continuous	Functional annotation	10000000000	10000000000	10000000000	N/A	N/A	N/A	N/A	N/A	N/A	NA	NA
Chlorophyll a biosynthesis II	continuous_chlorophyll_a_biosynthesis_II_number_in_pair_squared	Gene product involved in this pathway or function according to AraCyc annotation	AraCyc v.15; Mueller et al. 2003	Number in pair	Squared	Binary	Continuous	Functional annotation	0	0	0	N/A	N/A	N/A	N/A	N/A	N/A	NA	NA
Chlorophyll a degradation I	continuous_chlorophyll_a_degradation_I_number_in_pair_log	Gene product involved in this pathway or function according to AraCyc annotation	AraCyc v.15; Mueller et al. 2003	Number in pair	Log	Binary	Continuous	Functional annotation	-10	-10	-10	N/A	N/A	N/A	N/A	N/A	N/A	NA	NA
Chlorophyll a degradation I	continuous_chlorophyll_a_degradation_I_number_in_pair_noTF	Gene product involved in this pathway or function according to AraCyc annotation	AraCyc v.15; Mueller et al. 2003	Number in pair	None	Binary	Continuous	Functional annotation	0	0	0	N/A	N/A	N/A	N/A	N/A	N/A	NA	NA
Chlorophyll a degradation I	continuous_chlorophyll_a_degradation_I_number_in_pair_reciprocal	Gene product involved in this pathway or function according to AraCyc annotation	AraCyc v.15; Mueller et al. 2003	Number in pair	Reciprocal	Binary	Continuous	Functional annotation	10000000000	10000000000	10000000000	N/A	N/A	N/A	N/A	N/A	N/A	NA	NA
Chlorophyll a degradation I	continuous_chlorophyll_a_degradation_I_number_in_pair_squared	Gene product involved in this pathway or function according to AraCyc annotation	AraCyc v.15; Mueller et al. 2003	Number in pair	Squared	Binary	Continuous	Functional annotation	0	0	0	N/A	N/A	N/A	N/A	N/A	N/A	NA	NA
Chlorophyll a degradation II	continuous_chlorophyll_a_degradation_II_number_in_pair_log	Gene product involved in this pathway or function according to AraCyc annotation	AraCyc v.15; Mueller et al. 2003	Number in pair	Log	Binary	Continuous	Functional annotation	-10	-10	-10	N/A	N/A	N/A	N/A	N/A	N/A	NA	NA
Chlorophyll a degradation II	continuous_chlorophyll_a_degradation_II_number_in_pair_noTF	Gene product involved in this pathway or function according to AraCyc annotation	AraCyc v.15; Mueller et al. 2003	Number in pair	None	Binary	Continuous	Functional annotation	0	0	0	N/A	N/A	N/A	N/A	N/A	N/A	NA	NA
Chlorophyll a degradation II	continuous_chlorophyll_a_degradation_II_number_in_pair_reciprocal	Gene product involved in this pathway or function according to AraCyc annotation	AraCyc v.15; Mueller et al. 2003	Number in pair	Reciprocal	Binary	Continuous	Functional annotation	10000000000	10000000000	10000000000	N/A	N/A	N/A	N/A	N/A	N/A	NA	NA
Chlorophyll a degradation II	continuous_chlorophyll_a_degradation_II_number_in_pair_squared	Gene product involved in this pathway or function according to AraCyc annotation	AraCyc v.15; Mueller et al. 2003	Number in pair	Squared	Binary	Continuous	Functional annotation	0	0	0	N/A	N/A	N/A	N/A	N/A	N/A	NA	NA
Chlorophyll cycle	continuous_chlorophyll_cycle_number_in_pair_log	Gene product involved in this pathway or function according to AraCyc annotation	AraCyc v.15; Mueller et al. 2003	Number in pair	Log	Binary	Continuous	Functional annotation	-10	-10	-10	N/A	N/A	N/A	N/A	N/A	N/A	NA	NA
Chlorophyll cycle	continuous_chlorophyll_cycle_number_in_pair_noTF	Gene product involved in this pathway or function according to AraCyc annotation	AraCyc v.15; Mueller et al. 2003	Number in pair	None	Binary	Continuous	Functional annotation	0	0	0	N/A	N/A	N/A	N/A	N/A	N/A	NA	NA
Chlorophyll cycle	continuous_chlorophyll_cycle_number_in_pair_reciprocal	Gene product involved in this pathway or function according to AraCyc annotation	AraCyc v.15; Mueller et al. 2003	Number in pair	Reciprocal	Binary	Continuous	Functional annotation	10000000000	10000000000	10000000000	N/A	N/A	N/A	N/A	N/A	N/A	NA	NA
Chlorophyll cycle	continuous_chlorophyll_cycle_number_in_pair_squared	Gene product involved in this pathway or function according to AraCyc annotation	AraCyc v.15; Mueller et al. 2003	Number in pair	Squared	Binary	Continuous	Functional annotation	0	0	0	N/A	N/A	N/A	N/A	N/A	N/A	NA	NA
Chlorophyllide a biosynthesis I aerobic, light-dependent	continuous_chlorophyllide_a_biosynthesis_I_aerobic._light.dependent_number_in_pair_log	Gene product involved in this pathway or function according to AraCyc annotation	AraCyc v.15; Mueller et al. 2003	Number in pair	Log	Binary	Continuous	Functional annotation	-0.980392	-0.994737	-0.988172	-	-	0.589336	0.695098	0.733769	0.775333	0.0425421	0.022629
Chlorophyllide a biosynthesis I aerobic, light-dependent	continuous_chlorophyllide_a_biosynthesis_I_aerobic._light.dependent_number_in_pair_noTF	Gene product involved in this pathway or function according to AraCyc annotation	AraCyc v.15; Mueller et al. 2003	Number in pair	None	Binary	Continuous	Functional annotation	0.0196078	0.00526316	0.0181818	+	+	0.589336	0.695098	0.733769	0.775333	0.0425421	0.022629
Chlorophyllide a biosynthesis I aerobic, light-dependent	continuous_chlorophyllide_a_biosynthesis_I_aerobic._light.dependent_number_in_pair_reciprocal	Gene product involved in this pathway or function according to AraCyc annotation	AraCyc v.15; Mueller et al. 2003	Number in pair	Reciprocal	Binary	Continuous	Functional annotation	9.82353	9.95263	9.91364	+	+	0.589336	0.695098	0.733769	0.775333	0.0425421	0.022629
Chlorophyllide a biosynthesis I aerobic, light-dependent	continuous_chlorophyllide_a_biosynthesis_I_aerobic._light.dependent_number_in_pair_squared	Gene product involved in this pathway or function according to AraCyc annotation	AraCyc v.15; Mueller et al. 2003	Number in pair	Squared	Binary	Continuous	Functional annotation	0.0196078	0.00526316	0.0363636	+	+	0.589336	0.695098	0.733769	0.775333	0.0425421	0.022629
Cholesterol biosynthesis I	continuous_cholesterol_biosynthesis_I_number_in_pair_log	Gene product involved in this pathway or function according to AraCyc annotation	AraCyc v.15; Mueller et al. 2003	Number in pair	Log	Binary	Continuous	Functional annotation	-10	-10	-10	N/A	N/A	N/A	N/A	N/A	N/A	NA	NA
Cholesterol biosynthesis I	continuous_cholesterol_biosynthesis_I_number_in_pair_noTF	Gene product involved in this pathway or function according to AraCyc annotation	AraCyc v.15; Mueller et al. 2003	Number in pair	None	Binary	Continuous	Functional annotation	0	0	0	N/A	N/A	N/A	N/A	N/A	N/A	NA	NA
Cholesterol biosynthesis I	continuous_cholesterol_biosynthesis_I_number_in_pair_reciprocal	Gene product involved in this pathway or function according to AraCyc annotation	AraCyc v.15; Mueller et al. 2003	Number in pair	Reciprocal	Binary	Continuous	Functional annotation	10000000000	10000000000	10000000000	N/A	N/A	N/A	N/A	N/A	N/A	NA	NA
Cholesterol biosynthesis I	continuous_cholesterol_biosynthesis_I_number_in_pair_squared	Gene product involved in this pathway or function according to AraCyc annotation	AraCyc v.15; Mueller et al. 2003	Number in pair	Squared	Binary	Continuous	Functional annotation	0	0	0	N/A	N/A	N/A	N/A	N/A	N/A	NA	NA
Choline biosynthesis I	continuous_choline_biosynthesis_I_number_in_pair_log	Gene product involved in this pathway or function according to AraCyc annotation	AraCyc v.15; Mueller et al. 2003	Number in pair	Log	Binary	Continuous	Functional annotation	-10	-10	-10	N/A	N/A	N/A	N/A	N/A	N/A	NA	NA
Choline biosynthesis I	continuous_choline_biosynthesis_I_number_in_pair_noTF	Gene product involved in this pathway or function according to AraCyc annotation	AraCyc v.15; Mueller et al. 2003	Number in pair	None	Binary	Continuous	Functional annotation	0	0	0	N/A	N/A	N/A	N/A	N/A	N/A	NA	NA
Choline biosynthesis I	continuous_choline_biosynthesis_I_number_in_pair_reciprocal	Gene product involved in this pathway or function according to AraCyc annotation	AraCyc v.15; Mueller et al. 2003	Number in pair	Reciprocal	Binary	Continuous	Functional annotation	10000000000	10000000000	10000000000	N/A	N/A	N/A	N/A	N/A	N/A	NA	NA
Choline biosynthesis I	continuous_choline_biosynthesis_I_number_in_pair_squared	Gene product involved in this pathway or function according to AraCyc annotation	AraCyc v.15; Mueller et al. 2003	Number in pair	Squared	Binary	Continuous	Functional annotation	0	0	0	N/A	N/A	N/A	N/A	N/A	N/A	NA	NA
Choline biosynthesis III	continuous_choline_biosynthesis_III_number_in_pair_log	Gene product involved in this pathway or function according to AraCyc annotation	AraCyc v.15; Mueller et al. 2003	Number in pair	Log	Binary	Continuous	Functional annotation	-1	-1	-0.990909	-	-	0.504416	0.191097	0.66965	0.411553	0.0526109	0.0754793
Choline biosynthesis III	continuous_choline_biosynthesis_III_number_in_pair_noTF	Gene product involved in this pathway or function according to AraCyc annotation	AraCyc v.15; Mueller et al. 2003	Number in pair	None	Binary	Continuous	Functional annotation	0	0	0.00909091	+	+	0.504416	0.191097	0.66965	0.411553	0.0526109	0.0754793
Choline biosynthesis III	continuous_choline_biosynthesis_III_number_in_pair_reciprocal	Gene product involved in this pathway or function according to AraCyc annotation	AraCyc v.15; Mueller et al. 2003	Number in pair	Reciprocal	Binary	Continuous	Functional annotation	10	10	9.91818	+	+	0.504416	0.191097	0.66965	0.411553	0.0526109	0.0754793
Choline biosynthesis III	continuous_choline_biosynthesis_III_number_in_pair_squared	Gene product involved in this pathway or function according to AraCyc annotation	AraCyc v.15; Mueller et al. 2003	Number in pair	Squared	Binary	Continuous	Functional annotation	0	0	0.00909091	+	+	0.504416	0.191097	0.66965	0.411553	0.0526109	0.0754793
Chorismate biosynthesis from 3-dehydroquinate	continuous_chorismate_biosynthesis_from_3.dehydroquinate_number_in_pair_log	Gene product involved in this pathway or function according to AraCyc annotation	AraCyc v.15; Mueller et al. 2003	Number in pair	Log	Binary	Continuous	Functional annotation	-10	-10	-10	N/A	N/A	N/A	N/A	N/A	N/A	NA	NA
Chorismate biosynthesis from 3-dehydroquinate	continuous_chorismate_biosynthesis_from_3.dehydroquinate_number_in_pair_noTF	Gene product involved in this pathway or function according to AraCyc annotation	AraCyc v.15; Mueller et al. 2003	Number in pair	None	Binary	Continuous	Functional annotation	0	0	0	N/A	N/A	N/A	N/A	N/A	N/A	NA	NA
Chorismate biosynthesis from 3-dehydroquinate	continuous_chorismate_biosynthesis_from_3.dehydroquinate_number_in_pair_reciprocal	Gene product involved in this pathway or function according to AraCyc annotation	AraCyc v.15; Mueller et al. 2003	Number in pair	Reciprocal	Binary	Continuous	Functional annotation	10000000000	10000000000	10000000000	N/A	N/A	N/A	N/A	N/A	N/A	NA	NA
Chorismate biosynthesis from 3-dehydroquinate	continuous_chorismate_biosynthesis_from_3.dehydroquinate_number_in_pair_squared	Gene product involved in this pathway or function according to AraCyc annotation	AraCyc v.15; Mueller et al. 2003	Number in pair	Squared	Binary	Continuous	Functional annotation	0	0	0	N/A	N/A	N/A	N/A	N/A	N/A	NA	NA
Chorismate biosynthesis I	continuous_chorismate_biosynthesis_I_number_in_pair_log	Gene product involved in this pathway or function according to AraCyc annotation	AraCyc v.15; Mueller et al. 2003	Number in pair	Log	Binary	Continuous	Functional annotation	-10	-10	-10	N/A	N/A	N/A	N/A	N/A	N/A	NA	NA
Chorismate biosynthesis I	continuous_chorismate_biosynthesis_I_number_in_pair_noTF	Gene product involved in this pathway or function according to AraCyc annotation	AraCyc v.15; Mueller et al. 2003	Number in pair	None	Binary	Continuous	Functional annotation	0	0	0	N/A	N/A	N/A	N/A	N/A	N/A	NA	NA
Chorismate biosynthesis I	continuous_chorismate_biosynthesis_I_number_in_pair_reciprocal	Gene product involved in this pathway or function according to AraCyc annotation	AraCyc v.15; Mueller et al. 2003	Number in pair	Reciprocal	Binary	Continuous	Functional annotation	10000000000	10000000000	10000000000	N/A	N/A	N/A	N/A	N/A	N/A	NA	NA
Chorismate biosynthesis I	continuous_chorismate_biosynthesis_I_number_in_pair_squared	Gene product involved in this pathway or function according to AraCyc annotation	AraCyc v.15; Mueller et al. 2003	Number in pair	Squared	Binary	Continuous	Functional annotation	0	0	0	N/A	N/A	N/A	N/A	N/A	N/A	NA	NA
Chrysoeriol biosynthesis	continuous_chrysoeriol_biosynthesis_number_in_pair_log	Gene product involved in this pathway or function according to AraCyc annotation	AraCyc v.15; Mueller et al. 2003	Number in pair	Log	Binary	Continuous	Functional annotation	-10	-10	-10	N/A	N/A	N/A	N/A	N/A	N/A	NA	NA
Chrysoeriol biosynthesis	continuous_chrysoeriol_biosynthesis_number_in_pair_noTF	Gene product involved in this pathway or function according to AraCyc annotation	AraCyc v.15; Mueller et al. 2003	Number in pair	None	Binary	Continuous	Functional annotation	0	0	0	N/A	N/A	N/A	N/A	N/A	N/A	NA	NA
Chrysoeriol biosynthesis	continuous_chrysoeriol_biosynthesis_number_in_pair_reciprocal	Gene product involved in this pathway or function according to AraCyc annotation	AraCyc v.15; Mueller et al. 2003	Number in pair	Reciprocal	Binary	Continuous	Functional annotation	10000000000	10000000000	10000000000	N/A	N/A	N/A	N/A	N/A	N/A	NA	NA
Chrysoeriol biosynthesis	continuous_chrysoeriol_biosynthesis_number_in_pair_squared	Gene product involved in this pathway or function according to AraCyc annotation	AraCyc v.15; Mueller et al. 2003	Number in pair	Squared	Binary	Continuous	Functional annotation	0	0	0	N/A	N/A	N/A	N/A	N/A	N/A	NA	NA
Cinnamate esters biosynthesis	continuous_cinnamate_esters_biosynthesis_number_in_pair_log	Gene product involved in this pathway or function according to AraCyc annotation	AraCyc v.15; Mueller et al. 2003	Number in pair	Log	Binary	Continuous	Functional annotation	-10	-10	-10	N/A	N/A	N/A	N/A	N/A	N/A	NA	NA
Cinnamate esters biosynthesis	continuous_cinnamate_esters_biosynthesis_number_in_pair_noTF	Gene product involved in this pathway or function according to AraCyc annotation	AraCyc v.15; Mueller et al. 2003	Number in pair	None	Binary	Continuous	Functional annotation	0	0	0	N/A	N/A	N/A	N/A	N/A	N/A	NA	NA
Cinnamate esters biosynthesis	continuous_cinnamate_esters_biosynthesis_number_in_pair_reciprocal	Gene product involved in this pathway or function according to AraCyc annotation	AraCyc v.15; Mueller et al. 2003	Number in pair	Reciprocal	Binary	Continuous	Functional annotation	10000000000	10000000000	10000000000	N/A	N/A	N/A	N/A	N/A	N/A	NA	NA
Cinnamate esters biosynthesis	continuous_cinnamate_esters_biosynthesis_number_in_pair_squared	Gene product involved in this pathway or function according to AraCyc annotation	AraCyc v.15; Mueller et al. 2003	Number in pair	Squared	Binary	Continuous	Functional annotation	0	0	0	N/A	N/A	N/A	N/A	N/A	N/A	NA	NA
Cis-vaccenate biosynthesis	continuous_cis.vaccenate_biosynthesis_number_in_pair_log	Gene product involved in this pathway or function according to AraCyc annotation	AraCyc v.15; Mueller et al. 2003	Number in pair	Log	Binary	Continuous	Functional annotation	-10	-10	-10	N/A	N/A	N/A	N/A	N/A	N/A	NA	NA
Cis-vaccenate biosynthesis	continuous_cis.vaccenate_biosynthesis_number_in_pair_noTF	Gene product involved in this pathway or function according to AraCyc annotation	AraCyc v.15; Mueller et al. 2003	Number in pair	None	Binary	Continuous	Functional annotation	0	0	0	N/A	N/A	N/A	N/A	N/A	N/A	NA	NA
Cis-vaccenate biosynthesis	continuous_cis.vaccenate_biosynthesis_number_in_pair_reciprocal	Gene product involved in this pathway or function according to AraCyc annotation	AraCyc v.15; Mueller et al. 2003	Number in pair	Reciprocal	Binary	Continuous	Functional annotation	10000000000	10000000000	10000000000	N/A	N/A	N/A	N/A	N/A	N/A	NA	NA
Cis-vaccenate biosynthesis	continuous_cis.vaccenate_biosynthesis_number_in_pair_squared	Gene product involved in this pathway or function according to AraCyc annotation	AraCyc v.15; Mueller et al. 2003	Number in pair	Squared	Binary	Continuous	Functional annotation	0	0	0	N/A	N/A	N/A	N/A	N/A	N/A	NA	NA
Cis-zeatin biosynthesis	continuous_cis.zeatin_biosynthesis_number_in_pair_log	Gene product involved in this pathway or function according to AraCyc annotation	AraCyc v.15; Mueller et al. 2003	Number in pair	Log	Binary	Continuous	Functional annotation	-10	-10	-10	N/A	N/A	N/A	N/A	N/A	N/A	NA	NA
Cis-zeatin biosynthesis	continuous_cis.zeatin_biosynthesis_number_in_pair_noTF	Gene product involved in this pathway or function according to AraCyc annotation	AraCyc v.15; Mueller et al. 2003	Number in pair	None	Binary	Continuous	Functional annotation	0	0	0	N/A	N/A	N/A	N/A	N/A	N/A	NA	NA
Cis-zeatin biosynthesis	continuous_cis.zeatin_biosynthesis_number_in_pair_reciprocal	Gene product involved in this pathway or function according to AraCyc annotation	AraCyc v.15; Mueller et al. 2003	Number in pair	Reciprocal	Binary	Continuous	Functional annotation	10000000000	10000000000	10000000000	N/A	N/A	N/A	N/A	N/A	N/A	NA	NA
Cis-zeatin biosynthesis	continuous_cis.zeatin_biosynthesis_number_in_pair_squared	Gene product involved in this pathway or function according to AraCyc annotation	AraCyc v.15; Mueller et al. 2003	Number in pair	Squared	Binary	Continuous	Functional annotation	0	0	0	N/A	N/A	N/A	N/A	N/A	N/A	NA	NA
Citrulline-nitric oxide cycle	continuous_citrulline.nitric_oxide_cycle_number_in_pair_log	Gene product involved in this pathway or function according to AraCyc annotation	AraCyc v.15; Mueller et al. 2003	Number in pair	Log	Binary	Continuous	Functional annotation	-10	-10	-10	N/A	N/A	N/A	N/A	N/A	N/A	NA	NA
Citrulline-nitric oxide cycle	continuous_citrulline.nitric_oxide_cycle_number_in_pair_noTF	Gene product involved in this pathway or function according to AraCyc annotation	AraCyc v.15; Mueller et al. 2003	Number in pair	None	Binary	Continuous	Functional annotation	0	0	0	N/A	N/A	N/A	N/A	N/A	N/A	NA	NA
Citrulline-nitric oxide cycle	continuous_citrulline.nitric_oxide_cycle_number_in_pair_reciprocal	Gene product involved in this pathway or function according to AraCyc annotation	AraCyc v.15; Mueller et al. 2003	Number in pair	Reciprocal	Binary	Continuous	Functional annotation	10000000000	10000000000	10000000000	N/A	N/A	N/A	N/A	N/A	N/A	NA	NA
Citrulline-nitric oxide cycle	continuous_citrulline.nitric_oxide_cycle_number_in_pair_squared	Gene product involved in this pathway or function according to AraCyc annotation	AraCyc v.15; Mueller et al. 2003	Number in pair	Squared	Binary	Continuous	Functional annotation	0	0	0	N/A	N/A	N/A	N/A	N/A	N/A	NA	NA
Citrulline biosynthesis	continuous_citrulline_biosynthesis_number_in_pair_log	Gene product involved in this pathway or function according to AraCyc annotation	AraCyc v.15; Mueller et al. 2003	Number in pair	Log	Binary	Continuous	Functional annotation	-0.69897	-0.69897	-0.689879	-	-	0.504416	0.191097	0.66965	0.411553	0.0526109	0.0754793
Citrulline biosynthesis	continuous_citrulline_biosynthesis_number_in_pair_noTF	Gene product involved in this pathway or function according to AraCyc annotation	AraCyc v.15; Mueller et al. 2003	Number in pair	None	Binary	Continuous	Functional annotation	0	0	0.0181818	+	+	0.504416	0.191097	0.66965	0.411553	0.0526109	0.0754793
Citrulline biosynthesis	continuous_citrulline_biosynthesis_number_in_pair_reciprocal	Gene product involved in this pathway or function according to AraCyc annotation	AraCyc v.15; Mueller et al. 2003	Number in pair	Reciprocal	Binary	Continuous	Functional annotation	5	5	4.95909	+	+	0.504416	0.191097	0.66965	0.411553	0.0526109	0.0754793
Citrulline biosynthesis	continuous_citrulline_biosynthesis_number_in_pair_squared	Gene product involved in this pathway or function according to AraCyc annotation	AraCyc v.15; Mueller et al. 2003	Number in pair	Squared	Binary	Continuous	Functional annotation	0	0	0.0363636	+	+	0.504416	0.191097	0.66965	0.411553	0.0526109	0.0754793
Citrulline degradation	continuous_citrulline_degradation_number_in_pair_log	Gene product involved in this pathway or function according to AraCyc annotation	AraCyc v.15; Mueller et al. 2003	Number in pair	Log	Binary	Continuous	Functional annotation	-10	-10	-10	N/A	N/A	N/A	N/A	N/A	N/A	NA	NA
Citrulline degradation	continuous_citrulline_degradation_number_in_pair_noTF	Gene product involved in this pathway or function according to AraCyc annotation	AraCyc v.15; Mueller et al. 2003	Number in pair	None	Binary	Continuous	Functional annotation	0	0	0	N/A	N/A	N/A	N/A	N/A	N/A	NA	NA
Citrulline degradation	continuous_citrulline_degradation_number_in_pair_reciprocal	Gene product involved in this pathway or function according to AraCyc annotation	AraCyc v.15; Mueller et al. 2003	Number in pair	Reciprocal	Binary	Continuous	Functional annotation	10000000000	10000000000	10000000000	N/A	N/A	N/A	N/A	N/A	N/A	NA	NA
Citrulline degradation	continuous_citrulline_degradation_number_in_pair_squared	Gene product involved in this pathway or function according to AraCyc annotation	AraCyc v.15; Mueller et al. 2003	Number in pair	Squared	Binary	Continuous	Functional annotation	0	0	0	N/A	N/A	N/A	N/A	N/A	N/A	NA	NA
CMP-KDO biosynthesis I	continuous_CMP.KDO_biosynthesis_I_number_in_pair_log	Gene product involved in this pathway or function according to AraCyc annotation	AraCyc v.15; Mueller et al. 2003	Number in pair	Log	Binary	Continuous	Functional annotation	-10	-10	-10	N/A	N/A	N/A	N/A	N/A	N/A	NA	NA
CMP-KDO biosynthesis I	continuous_CMP.KDO_biosynthesis_I_number_in_pair_noTF	Gene product involved in this pathway or function according to AraCyc annotation	AraCyc v.15; Mueller et al. 2003	Number in pair	None	Binary	Continuous	Functional annotation	0	0	0	N/A	N/A	N/A	N/A	N/A	N/A	NA	NA
CMP-KDO biosynthesis I	continuous_CMP.KDO_biosynthesis_I_number_in_pair_reciprocal	Gene product involved in this pathway or function according to AraCyc annotation	AraCyc v.15; Mueller et al. 2003	Number in pair	Reciprocal	Binary	Continuous	Functional annotation	10000000000	10000000000	10000000000	N/A	N/A	N/A	N/A	N/A	N/A	NA	NA
CMP-KDO biosynthesis I	continuous_CMP.KDO_biosynthesis_I_number_in_pair_squared	Gene product involved in this pathway or function according to AraCyc annotation	AraCyc v.15; Mueller et al. 2003	Number in pair	Squared	Binary	Continuous	Functional annotation	0	0	0	N/A	N/A	N/A	N/A	N/A	N/A	NA	NA
CMP-KDO biosynthesis II from D-arabinose 5-phosphate	continuous_CMP.KDO_biosynthesis_II_from_D.arabinose_5.phosphate_number_in_pair_log	Gene product involved in this pathway or function according to AraCyc annotation	AraCyc v.15; Mueller et al. 2003	Number in pair	Log	Binary	Continuous	Functional annotation	-10	-10	-10	N/A	N/A	N/A	N/A	N/A	N/A	NA	NA
CMP-KDO biosynthesis II from D-arabinose 5-phosphate	continuous_CMP.KDO_biosynthesis_II_from_D.arabinose_5.phosphate_number_in_pair_noTF	Gene product involved in this pathway or function according to AraCyc annotation	AraCyc v.15; Mueller et al. 2003	Number in pair	None	Binary	Continuous	Functional annotation	0	0	0	N/A	N/A	N/A	N/A	N/A	N/A	NA	NA
CMP-KDO biosynthesis II from D-arabinose 5-phosphate	continuous_CMP.KDO_biosynthesis_II_from_D.arabinose_5.phosphate_number_in_pair_reciprocal	Gene product involved in this pathway or function according to AraCyc annotation	AraCyc v.15; Mueller et al. 2003	Number in pair	Reciprocal	Binary	Continuous	Functional annotation	10000000000	10000000000	10000000000	N/A	N/A	N/A	N/A	N/A	N/A	NA	NA
CMP-KDO biosynthesis II from D-arabinose 5-phosphate	continuous_CMP.KDO_biosynthesis_II_from_D.arabinose_5.phosphate_number_in_pair_squared	Gene product involved in this pathway or function according to AraCyc annotation	AraCyc v.15; Mueller et al. 2003	Number in pair	Squared	Binary	Continuous	Functional annotation	0	0	0	N/A	N/A	N/A	N/A	N/A	N/A	NA	NA
CMP phosphorylation	continuous_CMP_phosphorylation_number_in_pair_log	Gene product involved in this pathway or function according to AraCyc annotation	AraCyc v.15; Mueller et al. 2003	Number in pair	Log	Binary	Continuous	Functional annotation	-10	-10	-10	N/A	N/A	N/A	N/A	N/A	N/A	NA	NA
CMP phosphorylation	continuous_CMP_phosphorylation_number_in_pair_noTF	Gene product involved in this pathway or function according to AraCyc annotation	AraCyc v.15; Mueller et al. 2003	Number in pair	None	Binary	Continuous	Functional annotation	0	0	0	N/A	N/A	N/A	N/A	N/A	N/A	NA	NA
CMP phosphorylation	continuous_CMP_phosphorylation_number_in_pair_reciprocal	Gene product involved in this pathway or function according to AraCyc annotation	AraCyc v.15; Mueller et al. 2003	Number in pair	Reciprocal	Binary	Continuous	Functional annotation	10000000000	10000000000	10000000000	N/A	N/A	N/A	N/A	N/A	N/A	NA	NA
CMP phosphorylation	continuous_CMP_phosphorylation_number_in_pair_squared	Gene product involved in this pathway or function according to AraCyc annotation	AraCyc v.15; Mueller et al. 2003	Number in pair	Squared	Binary	Continuous	Functional annotation	0	0	0	N/A	N/A	N/A	N/A	N/A	N/A	NA	NA
Coenzyme A biosynthesis I	continuous_coenzyme_A_biosynthesis_I_number_in_pair_log	Gene product involved in this pathway or function according to AraCyc annotation	AraCyc v.15; Mueller et al. 2003	Number in pair	Log	Binary	Continuous	Functional annotation	-0.980392	-0.994737	-1	-	-	0.145593	0.450868	0.305779	0.574668	0.114692	0.0435304
Coenzyme A biosynthesis I	continuous_coenzyme_A_biosynthesis_I_number_in_pair_noTF	Gene product involved in this pathway or function according to AraCyc annotation	AraCyc v.15; Mueller et al. 2003	Number in pair	None	Binary	Continuous	Functional annotation	0.0196078	0.00526316	0	+	+	0.145593	0.450868	0.305779	0.574668	0.114692	0.0435304
Coenzyme A biosynthesis I	continuous_coenzyme_A_biosynthesis_I_number_in_pair_reciprocal	Gene product involved in this pathway or function according to AraCyc annotation	AraCyc v.15; Mueller et al. 2003	Number in pair	Reciprocal	Binary	Continuous	Functional annotation	9.82353	9.95263	10	+	+	0.145593	0.450868	0.305779	0.574668	0.114692	0.0435304
Coenzyme A biosynthesis I	continuous_coenzyme_A_biosynthesis_I_number_in_pair_squared	Gene product involved in this pathway or function according to AraCyc annotation	AraCyc v.15; Mueller et al. 2003	Number in pair	Squared	Binary	Continuous	Functional annotation	0.0196078	0.00526316	0	+	+	0.145593	0.450868	0.305779	0.574668	0.114692	0.0435304
Colanic acid building blocks biosynthesis	continuous_colanic_acid_building_blocks_biosynthesis_number_in_pair_log	Gene product involved in this pathway or function according to AraCyc annotation	AraCyc v.15; Mueller et al. 2003	Number in pair	Log	Binary	Continuous	Functional annotation	-0.97449	-0.968931	-1	-	-	0.145593	0.0873183	0.305779	0.2931	0.114692	0.0987105
Colanic acid building blocks biosynthesis	continuous_colanic_acid_building_blocks_biosynthesis_number_in_pair_noTF	Gene product involved in this pathway or function according to AraCyc annotation	AraCyc v.15; Mueller et al. 2003	Number in pair	None	Binary	Continuous	Functional annotation	0.0392157	0.0421053	0	+	+	0.145593	0.0873183	0.305779	0.2931	0.114692	0.0987105
Colanic acid building blocks biosynthesis	continuous_colanic_acid_building_blocks_biosynthesis_number_in_pair_reciprocal	Gene product involved in this pathway or function according to AraCyc annotation	AraCyc v.15; Mueller et al. 2003	Number in pair	Reciprocal	Binary	Continuous	Functional annotation	9.81373	9.75526	10	+	+	0.145593	0.0873183	0.305779	0.2931	0.114692	0.0987105
Colanic acid building blocks biosynthesis	continuous_colanic_acid_building_blocks_biosynthesis_number_in_pair_squared	Gene product involved in this pathway or function according to AraCyc annotation	AraCyc v.15; Mueller et al. 2003	Number in pair	Squared	Binary	Continuous	Functional annotation	0.0784314	0.0736842	0	+	+	0.145593	0.0873183	0.305779	0.2931	0.114692	0.0987105
Coniferin metabolism	continuous_coniferin_metabolism_number_in_pair_log	Gene product involved in this pathway or function according to AraCyc annotation	AraCyc v.15; Mueller et al. 2003	Number in pair	Log	Binary	Continuous	Functional annotation	-10	-10	-10	N/A	N/A	N/A	N/A	N/A	N/A	NA	NA
Coniferin metabolism	continuous_coniferin_metabolism_number_in_pair_noTF	Gene product involved in this pathway or function according to AraCyc annotation	AraCyc v.15; Mueller et al. 2003	Number in pair	None	Binary	Continuous	Functional annotation	0	0	0	N/A	N/A	N/A	N/A	N/A	N/A	NA	NA
Coniferin metabolism	continuous_coniferin_metabolism_number_in_pair_reciprocal	Gene product involved in this pathway or function according to AraCyc annotation	AraCyc v.15; Mueller et al. 2003	Number in pair	Reciprocal	Binary	Continuous	Functional annotation	10000000000	10000000000	10000000000	N/A	N/A	N/A	N/A	N/A	N/A	NA	NA
Coniferin metabolism	continuous_coniferin_metabolism_number_in_pair_squared	Gene product involved in this pathway or function according to AraCyc annotation	AraCyc v.15; Mueller et al. 2003	Number in pair	Squared	Binary	Continuous	Functional annotation	0	0	0	N/A	N/A	N/A	N/A	N/A	N/A	NA	NA
Copper transport II	continuous_copper_transport_II_number_in_pair_log	Gene product involved in this pathway or function according to AraCyc annotation	AraCyc v.15; Mueller et al. 2003	Number in pair	Log	Binary	Continuous	Functional annotation	-10	-10	-10	N/A	N/A	N/A	N/A	N/A	N/A	NA	NA
Copper transport II	continuous_copper_transport_II_number_in_pair_noTF	Gene product involved in this pathway or function according to AraCyc annotation	AraCyc v.15; Mueller et al. 2003	Number in pair	None	Binary	Continuous	Functional annotation	0	0	0	N/A	N/A	N/A	N/A	N/A	N/A	NA	NA
Copper transport II	continuous_copper_transport_II_number_in_pair_reciprocal	Gene product involved in this pathway or function according to AraCyc annotation	AraCyc v.15; Mueller et al. 2003	Number in pair	Reciprocal	Binary	Continuous	Functional annotation	10000000000	10000000000	10000000000	N/A	N/A	N/A	N/A	N/A	N/A	NA	NA
Copper transport II	continuous_copper_transport_II_number_in_pair_squared	Gene product involved in this pathway or function according to AraCyc annotation	AraCyc v.15; Mueller et al. 2003	Number in pair	Squared	Binary	Continuous	Functional annotation	0	0	0	N/A	N/A	N/A	N/A	N/A	N/A	NA	NA
CO2 fixation into oxaloacetate anapleurotic	continuous_COsub2sub_fixation_into_oxaloacetate_anapleurotic_number_in_pair_log	Gene product involved in this pathway or function according to AraCyc annotation	AraCyc v.15; Mueller et al. 2003	Number in pair	Log	Binary	Continuous	Functional annotation	-10	-10	-10	N/A	N/A	N/A	N/A	N/A	N/A	NA	NA
CO2 fixation into oxaloacetate anapleurotic	continuous_COsub2sub_fixation_into_oxaloacetate_anapleurotic_number_in_pair_noTF	Gene product involved in this pathway or function according to AraCyc annotation	AraCyc v.15; Mueller et al. 2003	Number in pair	None	Binary	Continuous	Functional annotation	0	0	0	N/A	N/A	N/A	N/A	N/A	N/A	NA	NA
CO2 fixation into oxaloacetate anapleurotic	continuous_COsub2sub_fixation_into_oxaloacetate_anapleurotic_number_in_pair_reciprocal	Gene product involved in this pathway or function according to AraCyc annotation	AraCyc v.15; Mueller et al. 2003	Number in pair	Reciprocal	Binary	Continuous	Functional annotation	10000000000	10000000000	10000000000	N/A	N/A	N/A	N/A	N/A	N/A	NA	NA
CO2 fixation into oxaloacetate anapleurotic	continuous_COsub2sub_fixation_into_oxaloacetate_anapleurotic_number_in_pair_squared	Gene product involved in this pathway or function according to AraCyc annotation	AraCyc v.15; Mueller et al. 2003	Number in pair	Squared	Binary	Continuous	Functional annotation	0	0	0	N/A	N/A	N/A	N/A	N/A	N/A	NA	NA
Coumarin biosynthesis via 2-coumarate	continuous_coumarin_biosynthesis_via_2.coumarate_number_in_pair_log	Gene product involved in this pathway or function according to AraCyc annotation	AraCyc v.15; Mueller et al. 2003	Number in pair	Log	Binary	Continuous	Functional annotation	-10	-10	-10	N/A	N/A	N/A	N/A	N/A	N/A	NA	NA
Coumarin biosynthesis via 2-coumarate	continuous_coumarin_biosynthesis_via_2.coumarate_number_in_pair_noTF	Gene product involved in this pathway or function according to AraCyc annotation	AraCyc v.15; Mueller et al. 2003	Number in pair	None	Binary	Continuous	Functional annotation	0	0	0	N/A	N/A	N/A	N/A	N/A	N/A	NA	NA
Coumarin biosynthesis via 2-coumarate	continuous_coumarin_biosynthesis_via_2.coumarate_number_in_pair_reciprocal	Gene product involved in this pathway or function according to AraCyc annotation	AraCyc v.15; Mueller et al. 2003	Number in pair	Reciprocal	Binary	Continuous	Functional annotation	10000000000	10000000000	10000000000	N/A	N/A	N/A	N/A	N/A	N/A	NA	NA
Coumarin biosynthesis via 2-coumarate	continuous_coumarin_biosynthesis_via_2.coumarate_number_in_pair_squared	Gene product involved in this pathway or function according to AraCyc annotation	AraCyc v.15; Mueller et al. 2003	Number in pair	Squared	Binary	Continuous	Functional annotation	0	0	0	N/A	N/A	N/A	N/A	N/A	N/A	NA	NA
Cuticular wax biosynthesis	continuous_cuticular_wax_biosynthesis_number_in_pair_log	Gene product involved in this pathway or function according to AraCyc annotation	AraCyc v.15; Mueller et al. 2003	Number in pair	Log	Binary	Continuous	Functional annotation	-10	-10	-10	N/A	N/A	N/A	N/A	N/A	N/A	NA	NA
Cuticular wax biosynthesis	continuous_cuticular_wax_biosynthesis_number_in_pair_noTF	Gene product involved in this pathway or function according to AraCyc annotation	AraCyc v.15; Mueller et al. 2003	Number in pair	None	Binary	Continuous	Functional annotation	0	0	0	N/A	N/A	N/A	N/A	N/A	N/A	NA	NA
Cuticular wax biosynthesis	continuous_cuticular_wax_biosynthesis_number_in_pair_reciprocal	Gene product involved in this pathway or function according to AraCyc annotation	AraCyc v.15; Mueller et al. 2003	Number in pair	Reciprocal	Binary	Continuous	Functional annotation	10000000000	10000000000	10000000000	N/A	N/A	N/A	N/A	N/A	N/A	NA	NA
Cuticular wax biosynthesis	continuous_cuticular_wax_biosynthesis_number_in_pair_squared	Gene product involved in this pathway or function according to AraCyc annotation	AraCyc v.15; Mueller et al. 2003	Number in pair	Squared	Binary	Continuous	Functional annotation	0	0	0	N/A	N/A	N/A	N/A	N/A	N/A	NA	NA
Cutin biosynthesis	continuous_cutin_biosynthesis_number_in_pair_log	Gene product involved in this pathway or function according to AraCyc annotation	AraCyc v.15; Mueller et al. 2003	Number in pair	Log	Binary	Continuous	Functional annotation	-10	-10	-10	N/A	N/A	N/A	N/A	N/A	N/A	NA	NA
Cutin biosynthesis	continuous_cutin_biosynthesis_number_in_pair_noTF	Gene product involved in this pathway or function according to AraCyc annotation	AraCyc v.15; Mueller et al. 2003	Number in pair	None	Binary	Continuous	Functional annotation	0	0	0	N/A	N/A	N/A	N/A	N/A	N/A	NA	NA
Cutin biosynthesis	continuous_cutin_biosynthesis_number_in_pair_reciprocal	Gene product involved in this pathway or function according to AraCyc annotation	AraCyc v.15; Mueller et al. 2003	Number in pair	Reciprocal	Binary	Continuous	Functional annotation	10000000000	10000000000	10000000000	N/A	N/A	N/A	N/A	N/A	N/A	NA	NA
Cutin biosynthesis	continuous_cutin_biosynthesis_number_in_pair_squared	Gene product involved in this pathway or function according to AraCyc annotation	AraCyc v.15; Mueller et al. 2003	Number in pair	Squared	Binary	Continuous	Functional annotation	0	0	0	N/A	N/A	N/A	N/A	N/A	N/A	NA	NA
[truncated: 2,857 more rows]

## Sheet: Supplemental table 2
# features	FS alg.	Transf.	AUC-ROC score	AUC-ROC stdev	AUC-ROC group	AU-PRC score	AU-PRC stdev	AU-PRC group
[truncated: 24 more rows]

## Sheet: Supplemental table 3
Redundancy definition	AUC-ROC score	AU-PRC score
[truncated: 5 more rows]

[truncated: 7 more sheets: Supplemental table 4, Supplemental table 5, Supplemental table 6, Supplemental table 7, Supplemental table 8, Supplemental table 9, Supplemental table 10]
